# Supplementary material for: Erratum to: Comparative transcriptomics reveals the conserved building blocks involved in parallel evolution of diverse phenotypic traits in ants
Source: Genome Biol. 2016 Aug 25;17(1):179. doi: 10.1186/s13059-016-1048-3 (PMC4997753; doi:10.1186/s13059-016-1048-3)
Supplement: Additional file 7: Table S5. — List of blast annotations for each OGG using BLASTp. (XLSX 222 kb) [file 13059_2016_1048_MOESM7_ESM.xlsx]

## Sheet: New_tableS5.txt
Table S5. OGG assignments to modules and best BLAST annotations
OGG	Module	Blast2go annotations
EOG703DBR	1	hypothetical protein EAG_15657
EOG7094T4	1	Serine/threonine-protein kinase PFTAIRE-1
EOG70D123	1	Inositol-3-phosphate synthase 1-A
EOG70GW8X	1	Frizzled-7
EOG70KRHN	1	hypothetical protein SINV_80660
EOG70KRHQ	1	hypothetical protein SINV_01190
EOG70SH15	1	Heterogeneous nuclear ribonucleoprotein L
EOG70WC80	1	HemK methyltransferase family member 1
EOG70WC84	1	hypothetical protein SINV_02725
EOG715ZZ5	1	hypothetical protein SINV_16586
EOG715ZZF	1	Double C2-like domain-containing protein beta
EOG71CQFB	1	Zinc finger protein 84
EOG71GKP0	1	EH domain-binding protein 1
EOG71GKPM	1	hypothetical protein SINV_07141
EOG71KFWZ	1	hypothetical protein EAG_03918
EOG71PB52	1	hypothetical protein SINV_06861
EOG71S6CT	1	Vacuolar protein sorting-associated protein 53-like protein
EOG71ZXW4	1	hypothetical protein SINV_04773
EOG722T3K	1	E3 ubiquitin-protein ligase Bre1
EOG722T4B	1	Polyadenylate-binding protein 2
EOG722T4D	1	hypothetical protein SINV_03816
EOG728JMF	1	hypothetical protein SINV_03128
EOG72CDTB	1	Structural maintenance of chromosomes protein 1A
EOG72CDTH	1	TBC1 domain family member 16
EOG72CDTM	1	60 kDa SS-A/Ro ribonucleoprotein
EOG72CDV7	1	PREDICTED: ras-related protein Rab-26 isoform 1
EOG72G92R	1	WAS protein family-like protein 1
EOG72K597	1	Serine/threonine-protein kinase SMG1
EOG72P1J4	1	Uncharacterized protein KIAA0460
EOG72RWS3	1	hypothetical protein SINV_08491
EOG72VS1C	1	hypothetical protein SINV_02703
EOG72VS1F	1	Transmembrane and coiled-coil domains protein 1
EOG72ZN80	1	hypothetical protein SINV_12832
EOG732HGV	1	E3 ubiquitin-protein ligase TRIM33
EOG7387ZS	1	hypothetical protein SINV_12537
EOG73RM5H	1	RB1-inducible coiled-coil protein 1
EOG73RM5X	1	tRNA (guanine-N(1)-)-methyltransferase
EOG74534B	1	UPF0469 protein KIAA0907-like protein
EOG74FPVG	1	Coiled-coil domain-containing protein 6
EOG74JK31	1	hypothetical protein SINV_12658
EOG74NFB2	1	Dymeclin
EOG74NFBJ	1	Nuclear distribution protein nudE-like 1-A
EOG74R9JV	1	hypothetical protein SINV_10212
EOG74V5SW	1	hypothetical protein SINV_80961
EOG74V5T6	1	Amphiphysin
EOG74Z21Q	1	hypothetical protein SINV_01825
EOG74Z21W	1	Bestrophin-1
EOG751X95	1	NA
EOG757NRB	1	Uncharacterized protein KIAA0467
EOG757NS4	1	hypothetical protein SINV_00880
EOG75FD7F	1	Probable ATP-dependent RNA helicase DDX5
EOG75FD7H	1	Proton-coupled amino acid transporter 4
EOG75FD7P	1	hypothetical protein SINV_16251
EOG75J8GQ	1	hypothetical protein SINV_09953
EOG75N4Q5	1	hypothetical protein SINV_15111
EOG75N4QJ	1	Ras-GEF domain-containing family member 1B
EOG75N4QR	1	2-oxoisovalerate dehydrogenase subunit beta, mitochondrial
EOG75TW6F	1	hypothetical protein SINV_04947
EOG75TW70	1	hypothetical protein SINV_14878
EOG75XRF0	1	hypothetical protein TcasGA2_TC001718
EOG767C4T	1	Filamin-A
EOG767C51	1	Zinc finger protein 263
EOG767C57	1	26S protease regulatory subunit 7
EOG76B7CT	1	Tyrosine-protein phosphatase non-receptor type 9
EOG76HZVX	1	hypothetical protein SINV_00449
EOG76MV3G	1	PREDICTED: protein lap1-like
EOG76QQC2	1	hypothetical protein EAG_06123
EOG76XFT5	1	RING and PHD-finger domain-containing protein KIAA1542
EOG76XFTP	1	hypothetical protein SINV_03002
EOG771B2F	1	DNA primase large subunit
EOG771B2X	1	hypothetical protein SINV_09864
EOG77469M	1	hypothetical protein SINV_00320
EOG7772JF	1	hypothetical protein SINV_00123
EOG77MJGZ	1	hypothetical protein G5I_09224
EOG77MJHN	1	Zinc finger Ran-binding domain-containing protein 2
EOG77QDQR	1	Zinc finger protein ubi-d4
EOG77T90P	1	hypothetical protein SINV_03166
EOG77X56J	1	hypothetical protein SINV_08876
EOG7811FM	1	hypothetical protein SINV_12928
EOG783WPK	1	hypothetical protein SINV_00125
EOG786RX8	1	Dedicator of cytokinesis protein 3
EOG786RXS	1	hypothetical protein SINV_10895
EOG786RZ4	1	PREDICTED: ras-related protein Rab-6A-like
EOG78DHDJ	1	hypothetical protein EAG_02232
EOG78DHDQ	1	Serine-enriched protein
EOG78DHF6	1	hypothetical protein SINV_07012
EOG78HCNC	1	PREDICTED: ubiquitin-40S ribosomal protein S27a-like
EOG78HCNF	1	hypothetical protein SINV_04909
EOG78HCNQ	1	Synaptogyrin-2
EOG78HCNV	1	Glyoxalase domain-containing protein 4
EOG78M7W4	1	hypothetical protein SINV_02519
EOG78M7W7	1	Calpain-C
EOG78Q447	1	MAGUK p55 subfamily member 7
EOG78Q44J	1	Innexin inx1
EOG78T0C0	1	hypothetical protein SINV_15864
EOG790QTR	1	Centrosomal protein of 290 kDa
EOG790QTV	1	Protein wings apart-like
EOG793M2Q	1	LIM domain kinase 1
EOG793M2Z	1	Moesin/ezrin/radixin-like protein 1
EOG79D6SP	1	hypothetical protein SINV_13754
EOG79PTHF	1	ADAM 12
EOG79SPR4	1	Spectrin alpha chain
EOG79SPR9	1	hypothetical protein EAG_08307
EOG79SPRM	1	hypothetical protein G5I_08836
EOG7B65Q1	1	AAEL017207-PA
EOG7B91ZB	1	Cyclin-L1
EOG7B91ZJ	1	hypothetical protein SINV_02790
EOG7BSD56	1	Chromobox protein-like protein 6
EOG7BSD5F	1	hypothetical protein SINV_10853
EOG7BW8CM	1	Rap1 GTPase-activating protein 1
EOG7BW8D9	1	CTD small phosphatase-like protein
EOG7C04MQ	1	Nuclear receptor coactivator 5
EOG7C8RB5	1	Putative RNA-binding protein 16
EOG7C8RBT	1	YTH domain-containing protein 1
EOG7CCMKZ	1	Growth factor receptor-bound protein 14
EOG7CGGT8	1	Palmitoyltransferase ZDHHC17
EOG7CGGTP	1	Basi n
EOG7CKC1V	1	UPF0493 protein AAEL009648
EOG7CKC2N	1	Protein sex-lethal
EOG7CS3J6	1	Endoplasmic reticulum lectin 1
EOG7DC9ZG	1	Insulin receptor
EOG7DCB07	1	Glyoxylate reductase/hydroxypyruvate reductase
EOG7DG66R	1	hypothetical protein SINV_12788
EOG7DG675	1	Macrophage mannose receptor 1
EOG7DNXP8	1	Importin-5
EOG7DRSXF	1	NUAK family SNF1-like kinase 1
EOG7DZJD5	1	Bromodomain-containing protein 8
EOG7F58VX	1	PREDICTED: ras-related protein Rab-26 isoform 1
EOG7F58W3	1	G protein-coupled receptor kinase 1
EOG7F853T	1	hypothetical protein SINV_80337
EOG7FC1C3	1	hypothetical protein SINV_12286
EOG7FC1C8	1	Protein prenyltransferase alpha subunit repeat-containing protein 1
EOG7FFWM0	1	Transcription elongation factor B polypeptide 2
EOG7FFWMV	1	U6 snRNA-associated Sm-like protein LSm3
EOG7FJRTP	1	hypothetical protein SINV_01896
EOG7FJRTV	1	Arsenite-resistance protein 2-like protein
EOG7FJRTW	1	G protein-coupled receptor kinase 2
EOG7FJRV2	1	Probable E3 ubiquitin-protein ligase RNF144A
EOG7FNN2F	1	Huntingtin
EOG7FNN2H	1	Lethal(3)malignant brain tumor-like 3 protein
EOG7FNN3R	1	hypothetical protein SINV_05922
EOG7FRHB4	1	RILP-like protein-like protein
EOG7FZ7SJ	1	hypothetical protein EAI_15774
EOG7G7VHN	1	Transmembrane protein 184B
EOG7GBQRB	1	DnaJ-like protein subfamily C member 11
EOG7GFM0X	1	nanos
EOG7GNBGM	1	Upstream stimulatory factor 2
EOG7GR6PQ	1	DOMON domain-containing protein
EOG7GR6Q3	1	hypothetical protein SINV_12035
EOG7GV2ZM	1	hypothetical protein EAG_00608
EOG7GXZ6B	1	Nuclear autoantigenic sperm protein
EOG7H4PNN	1	Protein zer-1-like protein
EOG7H4PPH	1	hypothetical protein EAG_02591
EOG7HBF49	1	hypothetical protein SINV_05223
EOG7HBF52	1	YrdC domain-containing protein, mitochondrial
EOG7HBF54	1	NA
EOG7HBF59	1	hypothetical protein SINV_10530
EOG7HF9DD	1	G1/S-specific cyclin-D2
EOG7HTSB5	1	Protein ar nine N-methyltransferase 7
EOG7HTSBB	1	Mucolipin-3
EOG7HXNKM	1	hypothetical protein EAG_00510
EOG7J4D26	1	estrogen-related receptor
EOG7JB4HR	1	hypothetical protein SINV_08642
EOG7JB4HS	1	Homeodomain-interacting protein kinase 2
EOG7JB4JC	1	Probable oxidoreductase KIAA1576
EOG7JF0S5	1	hypothetical protein SINV_14008
EOG7JHW0W	1	hypothetical protein SINV_08701
EOG7JHW10	1	GA-binding protein subunit beta-2
EOG7JHW16	1	UPF0414 transmembrane protein C20orf30-like protein
EOG7JMR7K	1	PREDICTED: hypothetical protein LOC100646318
EOG7JXBZ9	1	Serine/threonine-protein kinase ATR
EOG7JXBZS	1	hypothetical protein SINV_15615
EOG7KDQ54	1	hypothetical protein SINV_13912
EOG7KDQ5J	1	Serine-ar nine protein 55
EOG7KHKDJ	1	hypothetical protein SINV_02331
EOG7KMFN9	1	hypothetical protein SINV_13662
EOG7KMFNG	1	hypothetical protein SINV_00348
EOG7KQ9W2	1	hypothetical protein SINV_03941
EOG7KX2BP	1	hypothetical protein SINV_06678
EOG7KX2BX	1	hypothetical protein SINV_11743
EOG7KX2CJ	1	Lon tudinals lacking protein, isoform G
EOG7M0XKG	1	hypothetical protein SINV_09261
EOG7M0XM0	1	hypothetical protein SINV_02994
EOG7M0XM8	1	hypothetical protein SINV_07509
EOG7M3STV	1	Protein farnesyltransferase subunit beta
EOG7M3STZ	1	Putative S-adenosyl-L-methionine-dependent methyltransferase CG14683
EOG7M9JB9	1	Fatty acid-binding protein, muscle
EOG7MH8S5	1	NA
EOG7MM523	1	hypothetical protein EAI_15891
EOG7MSWH6	1	Nck-associated protein 5
EOG7N3H6P	1	Acetyl-CoA carboxylase
EOG7N3H6V	1	PREDICTED: probable N-acetyltransferase san-like isoform 1
EOG7N6CFV	1	WD repeat, SAM and U-box domain-containing protein
EOG7N97PH	1	DNA-directed RNA polymerase II subunit RPB1
EOG7NH05M	1	hypothetical protein SINV_09055
EOG7NH05W	1	Integral membrane protein
EOG7NKVDD	1	hypothetical protein SINV_11565
EOG7NKVDF	1	hypothetical protein SINV_80243
EOG7NPQNC	1	Zinc finger Ran-binding domain-containing protein 1
EOG7NSKWH	1	Nucleosome-remodeling factor subunit NURF301
EOG7NSKX1	1	RING finger protein 121
EOG7NSKXD	1	hypothetical protein SINV_03043
EOG7NWG47	1	Katanin p80 WD40-containing subunit B1
EOG7P0BC8	1	Aryl hydrocarbon receptor nuclear translocator-like protein
EOG7P0BD0	1	hypothetical protein SINV_04254
EOG7P36MD	1	Tyramine beta-hydroxylase
EOG7P36MM	1	hypothetical protein SINV_80166
EOG7P36MN	1	Protein salvador-like protein 1
EOG7P62TZ	1	PR domain zinc finger protein 10
EOG7P62V7	1	Protein lines
EOG7P8Z2X	1	PREDICTED: protein KIAA0317-like
EOG7PGPKP	1	hypothetical protein G5I_07269
EOG7PPF29	1	Spermine synthase
EOG7PPF2H	1	hypothetical protein SINV_11495
EOG7PS99R	1	hypothetical protein EAG_09611
EOG7Q01RW	1	PREDICTED: transcriptional enhancer factor TEF-1-like
EOG7Q01S3	1	hypothetical protein EAG_05287
EOG7QGCZM	1	hypothetical protein SINV_13253
EOG7QK86C	1	hypothetical protein SINV_02688
EOG7QP4DX	1	HEAT repeat-containing protein 5B
EOG7QS0P5	1	hypothetical protein SINV_00931
EOG7QVVX6	1	Mitochondrial chaperone BCS1
EOG7R2MCP	1	Trithorax group protein osa
EOG7R2MDV	1	39S ribosomal protein L52, mitochondrial
EOG7R5GMR	1	CG3862-PA-like protein
EOG7R8BVG	1	PREDICTED: spectrin beta chain
EOG7RC73N	1	hypothetical protein SINV_11907
EOG7RG3BD	1	Exportin-1
EOG7RG3BW	1	hypothetical protein SINV_03092
EOG7RG3C1	1	hypothetical protein SINV_13944
EOG7RG3C7	1	Aquaporin AQPAn.G
EOG7RJZKP	1	Glucose dehydrogenase
EOG7RNTT7	1	hypothetical protein SINV_15812
EOG7RNTTC	1	hypothetical protein SINV_01456
EOG7RRQ24	1	Protein C1orf9-like protein
EOG7RRQ27	1	hypothetical protein SINV_07107
EOG7RVK97	1	Integrator complex subunit 3
EOG7RZFJ3	1	hypothetical protein SINV_04691
EOG7S29SP	1	hypothetical protein SINV_03018
EOG7S5618	1	PREDICTED: protein kinase C iota type
EOG7S827Z	1	Transient receptor potential channel pyrexia
EOG7S8282	1	hypothetical protein SINV_01822
EOG7S8292	1	Broad-complex core protein isoform 6
EOG7SFSR1	1	hypothetical protein SINV_03720
EOG7SFSRG	1	hypothetical protein SINV_07392
EOG7SRDGB	1	PREDICTED: splicing factor 3B subunit 4-like
EOG7SV8PC	1	Low-density lipoprotein receptor-related protein 2
EOG7T215B	1	hypothetical protein SINV_07170
EOG7T7RP3	1	Lon tudinals lacking protein, isoform G
EOG7TBMW5	1	hypothetical protein SINV_05857
EOG7TBMWN	1	Guanine nucleotide-binding protein G(I)/G(S)/G(T) subunit beta-1
EOG7TBMWP	1	Rhomboid-related protein 3
EOG7TFH4X	1	hypothetical protein EAG_10128
EOG7TJCCT	1	Methionine-R-sulfoxide reductase B1
EOG7TV038	1	hypothetical protein SINV_03761
EOG7TXV9Q	1	Pleckstrin-like proteiny domain-containing family G member 1
EOG7TXV9V	1	hypothetical protein SINV_16517
EOG7TXVB6	1	Probable succinyl-CoA ligase
EOG7TXVB7	1	Makorin-1
EOG7V4KSV	1	hypothetical protein EAG_14652
EOG7V4KSX	1	mRNA-decapping enzyme 1A
EOG7V7G1H	1	hypothetical protein SINV_02609
EOG7V7G1P	1	Rab5 GDP/GTP exchange factor
EOG7V7G24	1	hypothetical protein SINV_07719
EOG7VMZ05	1	Telomere-associated protein RIF1
EOG7VQT78	1	Kelch-like ECH-associated protein 1
EOG7VQT7C	1	hypothetical protein EAG_06142
EOG7VTPGQ	1	hypothetical protein G5I_04641
EOG7VXJQ9	1	hypothetical protein SINV_03717
EOG7W1DZ2	1	DNA ligase 3
EOG7W4968	1	hypothetical protein SINV_15933
EOG7W75F9	1	Putative protein-cysteine N-palmitoyltransferase porcupine
EOG7WB1NW	1	Zinc finger CCCH domain-containing protein 14
EOG7WB1P2	1	hypothetical protein SINV_14672
EOG7WDWWM	1	Centrosomal protein of 152 kDa
EOG7WDWWW	1	Serine/threonine-protein kinase minibrain
EOG7WDWX0	1	hypothetical protein SINV_04412
EOG7WMNCK	1	AT-rich interactive domain-containing protein 2
EOG7WTCVS	1	E3 ubiquitin-protein ligase KCMF1
EOG7WX83D	1	Syntaxin-binding protein 5
EOG7WX83V	1	CCR4-NOT transcription complex subunit 6-like-B
EOG7WX84B	1	Zinc finger CCCH domain-containing protein 11A
EOG7X40M0	1	hypothetical protein X777_04581
EOG7X6VT8	1	AP-3 complex subunit beta-2
EOG7XHGJJ	1	Collagen alpha-1(XXI) chain
EOG7XHGK3	1	hypothetical protein EAG_16178
EOG7XQ70P	1	RAB6IP1-like protein
EOG7XQ716	1	hypothetical protein SINV_07159
EOG7XWZGK	1	hypothetical protein SINV_07182
EOG7Z0TQK	1	hypothetical protein SINV_06258
EOG7Z0TR6	1	Double-stranded RNA-specific editase Adar
EOG7Z3PZV	1	hypothetical protein SINV_14552
EOG7Z6K6J	1	hypothetical protein SINV_01464
EOG7Z9FFF	1	cGMP-dependent protein kinase 1 fora ng
EOG7ZD9Q4	1	Ras-related protein Rab-40C
EOG7ZH5X6	1	Putative methyltransferase CXorf34
EOG7ZM252	1	hypothetical protein SINV_12591
EOG7ZM254	1	hypothetical protein SINV_06196
EOG7ZM25N	1	Zinc finger protein 557
EOG7ZM25P	1	hypothetical protein SINV_00851
EOG7ZM266	1	Serine/ar nine repetitive matrix protein 2
EOG7ZPXD4	1	hypothetical protein SINV_05121
EOG7ZSSN1	1	PREDICTED: hypothetical protein LOC100644135 isoform 1
EOG7ZSSNT	1	hypothetical protein EAG_04824
EOG7ZWNWB	1	hypothetical protein SINV_07090
EOG700J33	2	hypothetical protein SINV_10929
EOG700J36	2	Importin-9
EOG703DB5	2	NA
EOG70D11S	2	Histone-lysine N-methyltransferase, H3 lysine-9 specific 5
EOG70D126	2	E3 ubiquitin-protein ligase CBL
EOG70GW9M	2	hypothetical protein SINV_03351
EOG70SH0P	2	Oxysterol-binding protein 1
EOG70SH0Z	2	Eukaryotic initiation factor 4A-III
EOG7133Q9	2	hypothetical protein SINV_03476
EOG7133QF	2	Putative serine/threonine-protein kinase haspin-like protein
EOG7133QN	2	Ubiquitin carboxyl-terminal hydrolase 3
EOG718V6G	2	hypothetical protein G5I_01258
EOG71CQF3	2	PREDICTED: ribonuclease 3
EOG71CQFX	2	hypothetical protein SINV_05638
EOG71PB4X	2	Enhancer of mRNA-decapping protein 4
EOG71PB5T	2	Zinc transporter ZIP11
EOG71W2MV	2	SAPS domain family member 3
EOG725PBK	2	hypothetical protein SINV_06202
EOG728JKP	2	hypothetical protein DAPPUDRAFT_308639
EOG728JKS	2	Ras association domain-containing protein 8
EOG72K59C	2	UPF0505 protein C16orf62-like protein
EOG72K59T	2	Serine protease gd
EOG72P1J6	2	Tyrosine-protein kinase-like 7
EOG72P1JH	2	MAM domain-containing glycosylphosphatidylinositol anchor protein 1
EOG72VS23	2	Dehydrogenase/reductase SDR family member
EOG72ZN85	2	hypothetical protein SINV_00679
EOG732HH3	2	hypothetical protein SINV_09453
EOG735CR2	2	hypothetical protein SINV_12866
EOG73880B	2	Wiskott-Aldrich syndrome protein
EOG73C46Q	2	Integrin alpha-PS2
EOG73VGDR	2	Potassium/sodium hyperpolarization-activated cyclic nucleotide-gated channel 4
EOG73ZBNR	2	Wiskott-Aldrich syndrome protein family member 3
EOG7426W6	2	WD repeat-containing protein 7
EOG7426XD	2	NA
EOG74534C	2	Protein cueball
EOG74534D	2	PREDICTED: serine/threonine-protein kinase tricorner
EOG747ZC5	2	hypothetical protein SINV_02435
EOG747ZC6	2	Procollagen-lysine,2-oxoglutarate 5-dioxygenase 3
EOG74FPVM	2	Abhydrolase domain-containing protein FAM108B1
EOG74JK2W	2	AP2-associated protein kinase 1
EOG74NFBR	2	Protein spitz
EOG751X99	2	Putative eukaryotic translation initiation factor 6
EOG754SHQ	2	hypothetical protein SINV_07000
EOG757NRG	2	Fanconi anemia group M protein
EOG757NRT	2	Dynein intermediate chain 2, axonemal
EOG757NS6	2	hypothetical protein SINV_07548
EOG75BJ0J	2	hypothetical protein SINV_07930
EOG75J8GK	2	Neuronal acetylcholine receptor subunit alpha-7
EOG75N4Q6	2	DNA polymerase delta catalytic subunit
EOG75XRF7	2	Pumilio domain-containing protein KIAA0020-like protein
EOG761MP2	2	hypothetical protein SINV_08236
EOG764GWX	2	RING finger protein 185
EOG764GX8	2	Zinc finger protein 800
EOG76B7CQ	2	hypothetical protein SINV_80069
EOG76B7CX	2	Carboxypeptidase M
EOG76B7D6	2	Coiled-coil domain-containing protein 149
EOG76HZVS	2	hypothetical protein SINV_14781
EOG76TKKB	2	hypothetical protein EAG_10410
EOG76TKKG	2	Kidney mitochondrial carrier protein 1
EOG76TKKK	2	Putative ATP-dependent RNA helicase DHX33
EOG771B2K	2	PREDICTED: RISC-loading complex subunit tarbp2-like
EOG7772JG	2	hypothetical protein G5I_04559
EOG779XRW	2	hypothetical protein SINV_05651
EOG77MJGQ	2	Rap guanine nucleotide exchange factor 2
EOG77T8ZV	2	Phosphatidylinositol-4-phosphate 5-kinase type-1 alpha
EOG77X56K	2	Glutamate receptor, ionotropic kainate 1
EOG783WPM	2	An otensin-converting enzyme
EOG789N5B	2	hypothetical protein EAG_07347
EOG789N5M	2	hypothetical protein SINV_09749
EOG78HCN4	2	Uncharacterized protein
EOG78Q448	2	hypothetical protein SINV_09194
EOG78T0CK	2	hypothetical protein EAG_15117
EOG78WVM1	2	SAM and SH3 domain-containing protein 1
EOG78WVMJ	2	hypothetical protein SINV_02949
EOG793M2S	2	hypothetical protein SINV_04460
EOG799BJN	2	Hemicentin-1
EOG79H31H	2	hypothetical protein SINV_03585
EOG79H322	2	hypothetical protein SINV_13634
EOG79PTHB	2	Casein kinase I isoform alpha
EOG79PTJB	2	hypothetical protein SINV_08732
EOG79WK05	2	Rho GTPase-activating protein 190
EOG79WK06	2	Mitogen-activated protein kinase kinase kinase 9
EOG79WK17	2	TOX high mobility group box family member
EOG7B39FX	2	WD repeat and FYVE domain-containing protein 3
EOG7B39G1	2	Guanine nucleotide-releasing factor 2
EOG7B39GP	2	hypothetical protein SINV_05393
EOG7BKNNZ	2	Protein CLEC16A
EOG7BW8CR	2	Death-associated protein kinase 1
EOG7BW8CZ	2	Probable palmitoyltransferase ZDHHC14
EOG7C30VN	2	hypothetical protein SINV_13997
EOG7C5W3N	2	Acetylcholine receptor subunit beta-like 2
EOG7CGGT7	2	hypothetical protein SINV_04150
EOG7CKC2B	2	Transmembrane protein 201
EOG7CKC2D	2	Flotillin-1
EOG7CZV0R	2	hypothetical protein SINV_07891
EOG7D2Q7T	2	hypothetical protein EAG_07997
EOG7D2Q84	2	ADP-dependent glucokinase
EOG7D5KH0	2	hypothetical protein SINV_12082
EOG7DC9ZH	2	PREDICTED: uncharacterized protein KIAA1370 homolog
EOG7DC9ZV	2	Protein ST7-like protein
EOG7DG679	2	PREDICTED: hypothetical protein LOC100651894
EOG7DRSX8	2	Protein lin-54-like protein
EOG7DZJDB	2	Tyrosine-protein kinase CSK
EOG7F2DN9	2	NA
EOG7FC1BQ	2	Sentrin-specific protease 7
EOG7FJRTZ	2	hypothetical protein SINV_02989
EOG7FVCJH	2	Putative fatty acyl-CoA reductase
EOG7G5089	2	60S ribosomal protein L35
EOG7G508X	2	Transcription initiation factor TFIID subunit 8
EOG7GFM06	2	E3 ubiquitin-protein ligase MARCH2
EOG7GJG76	2	NA
EOG7GXZ64	2	hypothetical protein SINV_13030
EOG7H1TDS	2	X-linked retinitis pigmentosa GTPase regulator
EOG7H1TDT	2	Prolyl 4-hydroxylase subunit alpha-1
EOG7HJ5MN	2	DNA-binding protein Ikaros
EOG7HXNKH	2	hypothetical protein SINV_06351
EOG7J7894	2	hypothetical protein SINV_04859
EOG7J789H	2	PREDICTED: protein SET-like
EOG7JF0RS	2	hypothetical protein SINV_01183
EOG7JMR7Z	2	26S proteasome non-ATPase regulatory subunit 5
EOG7JQMH8	2	hypothetical protein SINV_01641
EOG7JTGQR	2	Cysteine protease ATG4D
EOG7K176C	2	Receptor-interacting serine/threonine-protein kinase 5
EOG7K43F1	2	Bifunctional protein NCOAT
EOG7K43F2	2	hypothetical protein SINV_04184
EOG7K9TX0	2	Protein LAP2
EOG7KDQ4V	2	hypothetical protein SINV_80122
EOG7KHKD8	2	hypothetical protein SINV_12264
EOG7KMFNV	2	Potassium/sodium hyperpolarization-activated cyclic nucleotide-gated channel 2
EOG7KQ9VZ	2	Macrophage erythroblast attacher
EOG7M0XKQ	2	hypothetical protein SINV_09800
EOG7M0XKW	2	hypothetical protein SINV_00469
EOG7M3STF	2	unknown
EOG7M3STQ	2	Cytochrome P450 314a1, mitochondrial
EOG7M9J99	2	Putative phospholipid-transporting ATPase IF
EOG7M9J9W	2	Homeotic protein deformed
EOG7MM51S	2	Probable splicing factor, ar nine/serine-rich 7
EOG7MQ189	2	MAP kinase-activated protein kinase 2
EOG7MQ18M	2	hypothetical protein SINV_03127
EOG7MWRR9	2	Protein bric-a-brac 2
EOG7MWRRF	2	hypothetical protein SINV_01369
EOG7N3H71	2	hypothetical protein SINV_15572
EOG7N3H79	2	hypothetical protein SINV_14653
EOG7N97Q7	2	Putative odorant receptor 13a
EOG7NKVD9	2	E3 ubiquitin-protein ligase synoviolin
EOG7P0BC9	2	Acetylcholine receptor subunit alpha-like
EOG7P0BCS	2	hypothetical protein SINV_12082
EOG7P62V6	2	hypothetical protein SINV_09976
EOG7P62W1	2	Flightin
EOG7P8Z2V	2	Gol -specific brefeldin A-resistance guanine nucleotide exchange factor
EOG7PCTBN	2	hypothetical protein SINV_10152
EOG7PKJSP	2	Tumor suppressor p53-binding protein 1
EOG7PKJSZ	2	Putative tyrosine-protein kinase Wsck
EOG7PS993	2	DNA-directed RNA polymerase I subunit RPA49
EOG7PW5HF	2	Helicase domino
EOG7Q5S78	2	hypothetical protein EAG_07369
EOG7QCHQC	2	Phosphoenolpyruvate carboxykinase
EOG7QCHQX	2	Mps one binder kinase activator-like 3
EOG7QP4FJ	2	UPF0564 protein FAM161A
EOG7QVVX5	2	ligand-gated chloride channel homolog 3
EOG7QZR4X	2	hypothetical protein SINV_11306
EOG7R5GN0	2	hypothetical protein SINV_06451
EOG7R8BVT	2	Zinc finger protein 567
EOG7RG3BJ	2	hypothetical protein SINV_10649
EOG7RRQ30	2	hypothetical protein SINV_02502
EOG7RZFJF	2	UDP-N-acetylhexosamine pyrophosphorylase
EOG7SBXGP	2	Nipped-B-like protein
EOG7SFSRK	2	hypothetical protein SINV_13418
EOG7SNJ6K	2	hypothetical protein SINV_08392
EOG7T215C	2	hypothetical protein SINV_13313
EOG7T216D	2	hypothetical protein SINV_10838
EOG7T4WDM	2	Putative ATP-dependent RNA helicase me31b
EOG7TBMWH	2	hypothetical protein SINV_05743
EOG7TFH4W	2	hypothetical protein SINV_06469
EOG7TN7N4	2	ATP-binding cassette sub-family E member 1
EOG7TV033	2	hypothetical protein EAG_03125
EOG7TXVBF	2	Uncharacterized protein KIAA0152
EOG7V1QJP	2	PREDICTED: hypothetical protein LOC100744229
EOG7V1QK9	2	hypothetical protein SINV_01387
EOG7V4KSK	2	Alanyl-tRNA synthetase, cytoplasmic
EOG7VJ2R9	2	hypothetical protein SINV_10362
EOG7VMZ0J	2	Cytochrome P450 302a1, mitochondrial
EOG7VMZ0K	2	SH3 domain-containing kinase-binding protein 1
EOG7W495W	2	RNA exonuclease 1-like protein
EOG7W496G	2	hypothetical protein EAG_02801
EOG7WDWX5	2	Signal peptide peptidase-like 3
EOG7WQHMH	2	Putative N-acetylglucosamine-6-phosphate deacetylase
EOG7WTCVQ	2	hypothetical protein EAG_08337
EOG7WX847	2	hypothetical protein G5I_03795
EOG7X14BN	2	Acyl-CoA Delta(11) desaturase
EOG7XDM9K	2	hypothetical protein SINV_07389
EOG7XHGJ3	2	Peroxisome biogenesis factor 1
EOG7XMBRW	2	Brother of CDO
EOG7XMBSF	2	hypothetical protein SINV_11862
EOG7XQ70Z	2	Probable ATP-dependent RNA helicase DDX10
EOG7XT37Q	2	hypothetical protein SINV_11205
EOG7XT37S	2	hypothetical protein SINV_02770
EOG7XT37V	2	Mitochondrial tumor suppressor 1-like protein
EOG7XT37X	2	RNA-binding protein 12
EOG7XT382	2	Protocadherin Fat 4
EOG7XWZH8	2	Transcription elongation factor A protein 1
EOG7ZSSN2	2	Mannosyl-oligosaccharide glucosidase
EOG7ZWNVX	2	hypothetical protein SINV_03894
EOG7ZWNW6	2	PDZ domain-containing protein 2
EOG703DB1	3	ADAM 11
EOG7068KH	3	hypothetical protein SINV_06893
EOG7068KX	3	hypothetical protein SINV_01617
EOG70PMS2	3	Juvenile hormone epoxide hydrolase 2
EOG7107H4	3	40S ribosomal protein SA
EOG71KFX1	3	hypothetical protein SINV_07073
EOG72K59B	3	hypothetical protein SINV_00589
EOG73C479	3	hypothetical protein SINV_13688
EOG73NQXP	3	hypothetical protein SINV_06162
EOG73RM60	3	hypothetical protein EAG_16062
EOG73RM64	3	Cuticle protein 6
EOG73RM6F	3	Muscle-specific protein 20
EOG73ZBNT	3	Putative cytochrome P450 6a20
EOG74BTMW	3	hypothetical protein SINV_02896
EOG764GX5	3	Protein DDI1-like protein 2
EOG76B7CK	3	hypothetical protein SINV_07735
EOG76F3MS	3	hypothetical protein SINV_12227
EOG76HZVK	3	Myosin-M heavy chain
EOG7772JJ	3	Rhodopsin
EOG77QDRM	3	Dehydrogenase/reductase SDR family member 11
EOG783WPF	3	Endoplasmic reticulum metallopeptidase
EOG786RXQ	3	hypothetical protein SINV_10888
EOG789N5D	3	hypothetical protein EAI_00660
EOG78M7WM	3	Twitchin
EOG78Q441	3	Tolloid-like protein 2
EOG79D6SK	3	PREDICTED: paramyosin, long form-like
EOG7B65R9	3	U6 snRNA-associated Sm-like protein LSm6
EOG7C04MP	3	hypothetical protein SINV_05488
EOG7C04MS	3	Protein scarlet
EOG7C30VC	3	hypothetical protein SINV_00617
EOG7C8RC4	3	hypothetical protein SINV_03732
EOG7CZV0W	3	hypothetical protein SINV_13736
EOG7DK2G2	3	Putative odorant receptor 13a
EOG7F58W7	3	Elongation factor 1-alpha
EOG7F854V	3	TPR domain protein
EOG7FNN2N	3	hypothetical protein SINV_02826
EOG7GXZ60	3	hypothetical protein SINV_01115
EOG7HJ5MF	3	GTP-binding protein ARD-1
EOG7J1HV1	3	Gol n subfamily A member 7B
EOG7JB4JW	3	hypothetical protein SINV_09534
EOG7K176D	3	hypothetical protein SINV_11572
EOG7KHKDP	3	Calmodulin
EOG7MDDJR	3	hypothetical protein SINV_08011
EOG7MM515	3	NA
EOG7MM51Z	3	cyclophilin-like protein
EOG7N0N08	3	hypothetical protein SINV_05018
EOG7N3H76	3	PREDICTED: clavesin-2-like
EOG7N6CG4	3	hypothetical protein SINV_09673
EOG7PPF2Q	3	hypothetical protein EAG_04639
EOG7R2MCS	3	Protein turtle-like protein A
EOG7RZFJH	3	COP9 signalosome complex subunit 4
EOG7S8294	3	endonuclease-reverse transcriptase
EOG7SNJ7D	3	PREDICTED: 60S ribosomal protein L11-like
EOG7TV02V	3	Vesicle-fusing ATPase 1
EOG7TV03J	3	hypothetical protein SINV_11329
EOG7V7G27	3	Uronyl 2-sulfotransferase
EOG7VF6HC	3	hypothetical protein SINV_04513
EOG7W4961	3	Sorbin and SH3 domain-containing protein
EOG7WDWWZ	3	Forkhead box protein N3
EOG7WMND5	3	hypothetical protein SINV_14804
EOG7WTCV9	3	hypothetical protein SINV_08074
EOG7Z6K6X	3	Splicing factor U2AF 50 kDa subunit
EOG718V71	4	Nuclear protein NP60-like protein
EOG738806	4	hypothetical protein SINV_15391
EOG74R9JQ	4	hypothetical protein SINV_07873
EOG76B7CS	4	Gol phosphoprotein 3
EOG76F3MQ	4	hypothetical protein SINV_80320
EOG78T0BW	4	hypothetical protein SINV_11603
EOG79KZ8K	4	hypothetical protein SINV_13366
EOG7CVZRZ	4	hypothetical protein SINV_80196
EOG7D8FQJ	4	Ras GTPase-activating protein 1
EOG7DNXP5	4	NA
EOG7J4D2T	4	hypothetical protein SINV_06555
EOG7JTGQD	4	Dynamin
EOG7K176G	4	Nuclear receptor-binding protein
EOG7K9TXF	4	UPF0586 protein C9orf41-like protein
EOG7M9J98	4	Lysine-specific demethylase 5A
EOG7M9JB6	4	PREDICTED: FK506-binding protein 2-like
EOG7NKVDC	4	Polycomb protein Sfmbt
EOG7NSKWB	4	PREDICTED: transcription initiation factor TFIID subunit 1
EOG7QP4F6	4	Zinc finger protein jing-like protein
EOG7R5GMH	4	Remodeling and spacing factor 1
EOG7RNTT8	4	hypothetical protein SINV_09102
EOG7RNTTK	4	KDEL motif-containing protein 1
EOG7RVK96	4	hypothetical protein SINV_15581
EOG7RVK9K	4	Gol -associated plant pathogenesis-related protein 1
EOG7RZFJ9	4	hypothetical protein SINV_03435
EOG7S561C	4	hypothetical protein SINV_02824
EOG7SBXHP	4	Protein charybde
EOG7VMZ0F	4	hypothetical protein SINV_10966
EOG7W4967	4	hypothetical protein SINV_15582
EOG7XDM8V	4	hypothetical protein G5I_11468
EOG7XQ70S	4	hypothetical protein SINV_12970
EOG7XWZGW	4	NA
EOG7Z0TQF	4	hypothetical protein SINV_00390
EOG7ZH5XF	4	hypothetical protein SINV_11590
EOG7068KV	5	Homeobox protein MOX-2
EOG70PMSP	5	39S ribosomal protein L27, mitochondrial
EOG7133QC	5	hypothetical protein SINV_80541
EOG71CQFV	5	hypothetical protein EAG_15413
EOG71ZXW9	5	PREDICTED: GMP reductase 1-like
EOG728JMJ	5	hypothetical protein SINV_16297
EOG72VS1P	5	hypothetical protein SINV_12839
EOG732HHG	5	Probable RNA-binding protein orb2
EOG732HHH	5	BTB/POZ domain-containing protein KCTD10
EOG732HHM	5	hypothetical protein SINV_14438
EOG73880T	5	hypothetical protein SINV_00306
EOG73NQXK	5	Kinesin-like protein KIF23
EOG73ZBNB	5	hypothetical protein SINV_04618
EOG74534M	5	hypothetical protein SINV_11136
EOG75J8G4	5	PREDICTED: ubiquitin-conjugating enzyme E2 L3-like
EOG77DT12	5	hypothetical protein SINV_12313
EOG77T8ZW	5	Cytochrome P450 307a1
EOG783WPZ	5	hypothetical protein SINV_11129
EOG78DHDX	5	hypothetical protein SINV_08253
EOG78M7WC	5	Coiled-coil domain-containing protein 93
EOG793M3D	5	Zinc finger protein KIAA0543
EOG79D6T6	5	hypothetical protein EAG_05216
EOG79KZ8R	5	hypothetical protein SINV_04484
EOG79WK09	5	hypothetical protein SINV_00172
EOG79WK15	5	Adenine phosphoribosyltransferase
EOG7BW8D4	5	NA
EOG7CP79G	5	Putative serine/threonine-protein kinase haspin-like protein
EOG7CVZSK	5	Cysteine string protein
EOG7CZV0X	5	Tubulin polyglutamylase TTLL13
EOG7F58WQ	5	Ovarian cancer-associated gene 2 protein-like protein
EOG7FRH9Z	5	hypothetical protein SINV_02964
EOG7GR6Q0	5	hypothetical protein SINV_11417
EOG7GV2Z0	5	SET and MYND domain-containing protein 4
EOG7HBF51	5	hypothetical protein SINV_11123
EOG7HN1V1	5	Cadherin-23
EOG7HN1W4	5	hypothetical protein G5I_12947
EOG7HXNK4	5	Uncharacterized protein C19orf29
EOG7J1HV6	5	hypothetical protein EAG_11517
EOG7J4D21	5	Protein notum-like protein
EOG7JHW1S	5	Copia protein, partial
EOG7JXC0W	5	reverse transcriptase
EOG7KDQ4X	5	hypothetical protein SINV_04621
EOG7KHKD6	5	hypothetical protein SINV_08456
EOG7KQ9VP	5	DNA-directed RNA polymerase, mitochondrial
EOG7KT63T	5	Kazrin
EOG7M9J9K	5	hypothetical protein SINV_13494
EOG7MH8SG	5	Cysteine-rich protein 1
EOG7MQ18R	5	UBX domain-containing protein 1
EOG7MWRS0	5	NA
EOG7N6CG2	5	Liprin-beta-1
EOG7ND3Z1	5	hypothetical protein SINV_04717
EOG7NPQNM	5	PREDICTED: probable sodium/potassium/calcium exchanger CG1090-like
EOG7P36M7	5	Voltage-dependent calcium channel subunit alpha-2/delta-3
EOG7P8Z34	5	hypothetical protein SINV_06973
EOG7PW5JH	5	hypothetical protein SINV_15039
EOG7Q5S7J	5	U3 small nucleolar RNA-associated protein 6-like protein
EOG7Q5S80	5	hypothetical protein G5I_02901
EOG7QCHR2	5	hypothetical protein SINV_00238
EOG7QGCZR	5	ecdysone receptor A isoform
EOG7QS0P7	5	TNF receptor-associated factor 4
EOG7QS0PM	5	PREDICTED: similar to rac gtpase
EOG7QZR55	5	Macrophage erythroblast attacher
EOG7R8BVN	5	Ring canal kelch-like protein
EOG7RC74B	5	NA
EOG7RRQ2H	5	Sodium/potassium/calcium exchanger 4
EOG7RZFJJ	5	Zinc finger protein 235
EOG7SJNZR	5	Sorting nexin-25
EOG7T215H	5	WD repeat-containing protein 22
EOG7T4WDX	5	hypothetical protein SINV_03749
EOG7T4WF8	5	Transcription initiation factor TFIID subunit 12
EOG7TFH52	5	PREDICTED: hypothetical protein LOC100117896
EOG7TJCC0	5	hypothetical protein SINV_11824
EOG7TN7MJ	5	hypothetical protein SINV_00811
EOG7TR3VN	5	Beta-lactamase-like protein LOC255374-like protein
EOG7VMZ16	5	Translocon-associated protein subunit gamma
EOG7VTPH3	5	hypothetical protein SINV_05525
EOG7VXJQH	5	hypothetical protein EAG_01123
EOG7XMBSM	5	UPF0405 protein C3orf75-like protein
EOG7XT385	5	RuvB-like 1
EOG7Z0TRH	5	hypothetical protein SINV_12204
EOG7Z6K73	5	hypothetical protein EAG_01858
EOG7ZD9PZ	5	Guanine nucleotide-binding protein subunit gamma-1
EOG700J3D	6	Ectonucleotide pyrophosphatase/phosphodiesterase family member 4
EOG7068K7	6	Tetratricopeptide repeat protein 8
EOG7094TF	6	hypothetical protein SINV_00334
EOG70D121	6	Coiled-coil and C2 domain-containing protein 1-like
EOG70PMS5	6	Transmembrane protein 189
EOG70SH1P	6	UPF0693 protein C10orf32-like protein
EOG7133R1	6	hypothetical protein SINV_11258
EOG715ZZD	6	Nose resistant to fluoxetine protein 6
EOG71CQFK	6	Innexin inx2
EOG71GKPC	6	WW domain-containing adapter protein with coiled-coil
EOG71KFXC	6	hypothetical protein SINV_09539
EOG71KFXZ	6	hypothetical protein SINV_00645
EOG71PB56	6	hypothetical protein SINV_08037
EOG725PC3	6	Putative carbonic anhydrase-like protein 2
EOG72G92S	6	Replicase polyprotein 1a
EOG72K59F	6	hypothetical protein SINV_01447
EOG7387ZT	6	hypothetical protein SINV_14574
EOG73C475	6	Parathyroid hormone/parathyroid hormone-related peptide receptor
EOG73G0G6	6	Protein cereblon
EOG73G0GH	6	hypothetical protein SINV_02730
EOG73NQXG	6	hypothetical protein SINV_80901
EOG73ZBNK	6	hypothetical protein SINV_06026
EOG7426X6	6	hypothetical protein EAG_13538
EOG74535H	6	THAP domain-containing protein, partial
EOG747ZCT	6	hypothetical protein SINV_05030
EOG74V5T1	6	hypothetical protein SINV_00922
EOG74V5TT	6	hypothetical protein EAG_01077
EOG751X9B	6	Putative phosphatidate phosphatase
EOG757NRV	6	Phosphatidate cytidylyltransferase, photoreceptor-specific
EOG757NS5	6	hypothetical protein SINV_06181
EOG75FD7C	6	PREDICTED: protein transport protein Sec23A-like
EOG75FD7W	6	PREDICTED: uncharacterized protein LOC100881968
EOG75FD86	6	Motile sperm domain-containing protein 1
EOG75N4QC	6	Prestin
EOG75N4QX	6	Phosducin-like protein
EOG75R0ZJ	6	hypothetical protein SINV_06709
EOG75XRDW	6	Serine/threonine-protein kinase N2
EOG75XRFV	6	hypothetical protein SINV_08066
EOG761MPK	6	Chloride intracellular channel exc-4
EOG767C5M	6	High mobility group protein DSP1
EOG76F3NM	6	UPF0545 protein C22orf39-like protein
EOG76HZWB	6	Probable multisynthetase complex auxiliary component p38
EOG76HZWH	6	Dihydrofolate reductase
EOG76MV4K	6	hypothetical protein EAG_12533
EOG76TKM3	6	AN1-type zinc finger protein 1
EOG76XFV3	6	UPF0453 protein C12orf44-like protein
EOG771B25	6	hypothetical protein SINV_10169
EOG771B2J	6	Broad-complex core protein isoform 6
EOG77469X	6	Serine proteinase stubble
EOG7772JZ	6	Presqualene diphosphate phosphatase
EOG77HP8Q	6	hypothetical protein SINV_13673
EOG77QDRC	6	hypothetical protein SINV_80065
EOG7811GB	6	hypothetical protein SINV_04952
EOG7811GT	6	PREDICTED: ER membrane protein complex subunit 6-like
EOG783WPV	6	hypothetical protein EAG_04327
EOG786RXD	6	PREDICTED: LOW QUALITY PROTEIN: wolframin-like
EOG789N66	6	hypothetical protein SINV_00213
EOG78HCN3	6	hypothetical protein SINV_80112
EOG78HCNT	6	hypothetical protein SINV_04502
EOG78M7WJ	6	hypothetical protein SINV_05102
EOG796GBM	6	hypothetical protein EAG_10120
EOG799BJP	6	Coiled-coil domain-containing protein 108
EOG79D6TB	6	Gol SNAP receptor complex member 1
EOG79H31S	6	hypothetical protein SINV_09125
EOG79SPRF	6	U6 snRNA-associated Sm-like protein LSm7
EOG7B0F7D	6	Putative ferric-chelate reductase 1-like protein
EOG7B39GM	6	Cyclin-related protein FAM58A
EOG7BCX6H	6	hypothetical protein SINV_08320
EOG7BGSFK	6	hypothetical protein G5I_07121
EOG7C04MN	6	Serine/threonine-protein kinase PAK 1
EOG7CP798	6	hypothetical protein SINV_03567
EOG7CP79B	6	Pin2-interacting protein X1
EOG7CP79N	6	hypothetical protein SINV_01052
EOG7D8FQW	6	hypothetical protein SINV_09055
EOG7DCB0J	6	hypothetical protein SINV_12016
EOG7DG672	6	hypothetical protein SINV_09145
EOG7DRSX4	6	ER degradation-enhancing alpha-mannosidase-like 3
EOG7DVP5V	6	hypothetical protein SINV_13403
EOG7F58WZ	6	NA
EOG7FRH9W	6	hypothetical protein SINV_00733
EOG7FRHB5	6	Midnolin-A
EOG7G2417	6	Tyrosine-protein phosphatase Lar
EOG7G241J	6	PREDICTED: ras-related protein Rab-30-like isoform 1
EOG7G7VHB	6	hypothetical protein SINV_11784
EOG7G7VHZ	6	PREDICTED: 40S ribosomal protein S23
EOG7GFM0D	6	Translocon-associated protein subunit gamma
EOG7GJG7C	6	hypothetical protein SINV_09602
EOG7GJG7S	6	Electron transfer flavoprotein subunit beta
EOG7GNBFT	6	Uncharacterized protein C10orf118-like protein
EOG7GNBG1	6	hypothetical protein SINV_08756
EOG7GR6Q4	6	Exonuclease 1
EOG7GR6QT	6	Uncharacterized protein C11orf46-like protein
EOG7H1TDX	6	Kelch repeat domain-containing protein KIAA0265-like protein
EOG7HN1V2	6	hypothetical protein SINV_15297
EOG7J1HTG	6	hypothetical protein SINV_11545
EOG7J788X	6	Ankyrin repeat and LEM domain-containing protein 2
EOG7JF0RW	6	hypothetical protein SINV_04472
EOG7JHW18	6	hypothetical protein SINV_01173
EOG7JHW1G	6	Dual specificity protein phosphatase CDC14A
EOG7JMR7N	6	hypothetical protein SINV_10474
EOG7JQMGF	6	Protein BCL9-like protein
EOG7K43FT	6	hypothetical protein EAG_02547
EOG7K6ZPG	6	Casein kinase I isoform gamma-3
EOG7K6ZPS	6	Proteasome activator complex subunit 3
EOG7K9TXM	6	Programmed cell death protein 2-like
EOG7KHKDT	6	Transient receptor potential-gamma protein
EOG7KT64P	6	hypothetical protein EAG_09538
EOG7M9J9S	6	hypothetical protein SINV_10510
EOG7MDDK7	6	Small nuclear ribonucleoprotein-associated protein B
EOG7N3H6Q	6	hypothetical protein SINV_80256
EOG7ND3ZF	6	hypothetical protein SINV_05217
EOG7NSKWK	6	hypothetical protein SINV_14534
EOG7NSKXF	6	hypothetical protein SINV_08325
EOG7NWG49	6	Kelch-like protein 10
EOG7NWG52	6	hypothetical protein G5I_03309
EOG7P36MS	6	Beta-1,4-galactosyltransferase 7
EOG7PCTBM	6	Mitochondrial 2-oxodicarboxylate carrier
EOG7PKJTC	6	hypothetical protein SINV_02451
EOG7PS98R	6	hypothetical protein EAG_11362
EOG7PS98V	6	hypothetical protein SINV_00891
EOG7PS99P	6	hypothetical protein EAG_08120
EOG7Q01S2	6	Transcription initiation factor IIB
EOG7Q5S7Q	6	Mannose-6-phosphate isomerase
EOG7QP4FV	6	PREDICTED: hypothetical protein LOC551973
EOG7QVVZ3	6	hypothetical protein SINV_00064
EOG7R2MCR	6	hypothetical protein SINV_01292
EOG7R2MDN	6	hypothetical protein SINV_14963
EOG7R8BW9	6	Nucleoside diphosphate kinase-like protein 5
EOG7RC73F	6	hypothetical protein SINV_05239
EOG7RC73H	6	hypothetical protein SINV_15685
EOG7RG3BV	6	hypothetical protein G5I_01529
EOG7RG3BZ	6	Transmembrane protein 53
EOG7RJZKJ	6	Death domain-associated protein 6
EOG7RRQ2R	6	Clusterin-associated protein 1
EOG7RVK9Q	6	Mitogen-activated protein kinase 14B
EOG7S561R	6	Isthmin
EOG7S827T	6	hypothetical protein SINV_04347
EOG7SZ4Z4	6	MAD2L1-binding protein
EOG7T215K	6	hypothetical protein SINV_16000
EOG7T2168	6	Ras-related protein M-Ras
EOG7T7RP5	6	hypothetical protein SINV_13930
EOG7TR3V1	6	Serine/threonine-protein kinase Ial
EOG7TR3VB	6	hypothetical protein SINV_00169
EOG7V1QK8	6	Phytanoyl-CoA dioxygenase domain-containing protein 1-like protein
EOG7VBB9C	6	hypothetical protein SINV_01453
EOG7VF6HS	6	Zinc carboxypeptidase A 1
EOG7VTPGX	6	hypothetical protein G5I_06533
EOG7W1DZM	6	hypothetical protein EAG_16238
EOG7WB1P3	6	NA
EOG7WB1PC	6	hypothetical protein EAG_11441
EOG7WB1PN	6	Transmembrane protein C9orf7
EOG7WHS5P	6	hypothetical protein SINV_10840
EOG7WTCVZ	6	Dentin matrix protein 4
EOG7WX84C	6	hypothetical protein SINV_07286
EOG7X14BP	6	Protein FAM45B
EOG7X40KQ	6	Transmembrane protein 41-like protein
EOG7X6VTH	6	Suppressor of cytokine signaling 5
EOG7X6VTR	6	Transmembrane protein 185B
EOG7Z0TQR	6	hypothetical protein SINV_00190
EOG7Z0TR2	6	hypothetical protein SINV_05432
EOG7Z3Q0P	6	hypothetical protein SINV_00448
EOG7Z9FGB	6	Dynein light chain 4, axonemal
EOG7ZM25S	6	hypothetical protein SINV_14624
EOG7ZPXDG	6	hypothetical protein EAG_02479
EOG7ZPXDK	6	Ceramide glucosyltransferase
EOG7ZSSNH	6	Protein FAM76A
EOG700J3Z	7	hypothetical protein SINV_10179
EOG7068KJ	7	Inorganic pyrophosphatase
EOG70KRJ6	7	Cysteine protease ATG4B
EOG70KRJZ	7	hypothetical protein SINV_15607
EOG70WC7N	7	Sodium-coupled monocarboxylate transporter 1
EOG70WC8H	7	hypothetical protein G5I_07211
EOG7133QR	7	hypothetical protein SINV_10578
EOG715ZZB	7	PREDICTED: sodium- and chloride-dependent GABA transporter 1-like
EOG716000	7	PREDICTED: syntaxin-1A-like
EOG718V6V	7	Deoxyribonuclease-2-beta
EOG71CQFZ	7	hypothetical protein SINV_12390
EOG71S6D2	7	Fukutin-related protein
EOG71ZXVZ	7	hypothetical protein SINV_11674
EOG722T4J	7	hypothetical protein SINV_03579
EOG728JKQ	7	hypothetical protein SINV_06774
EOG728JKR	7	Equilibrative nucleoside transporter 4
EOG72G93M	7	putative odorant binding protein
EOG735CR6	7	Glycerate kinase
EOG735CRQ	7	Toll-interacting protein
EOG7387ZX	7	hypothetical protein SINV_13668
EOG73G0FX	7	hypothetical protein SINV_03131
EOG73JVQ6	7	Cytochrome c1-2, heme protein, mitochondrial
EOG73ZBNW	7	Phospholipase B1, membrane-associated
EOG74R9K9	7	Mitotic checkpoint protein BUB3
EOG74Z21X	7	Regulator of G-protein signaling 7
EOG74Z221	7	Major royal jelly protein 1
EOG75R0ZS	7	hypothetical protein SINV_02996
EOG761MP5	7	O-phosphoseryl-tRNA(Sec) selenium transferase
EOG764GXH	7	Surfeit locus protein 1
EOG76B7D2	7	hypothetical protein SINV_02462
EOG7772JW	7	hypothetical protein SINV_05739
EOG78DHF1	7	J domain-containing protein
EOG78M7WN	7	hypothetical protein SINV_06386
EOG78WVM0	7	TPR repeat-containing protein LOC90826-like protein
EOG790QV0	7	Sodium-coupled monocarboxylate transporter 1
EOG793M32	7	Lysyl oxidase-like protein 3
EOG793M34	7	Glucosylceramidase
EOG799BK7	7	hypothetical protein SINV_02568
EOG79PTJK	7	hypothetical protein EAG_14527
EOG79WK0D	7	Glucose dehydrogenase
EOG7BKNNT	7	hypothetical protein SINV_08090
EOG7BKNP5	7	Fasciculation and elongation protein zeta-2
EOG7BPHWN	7	Phosphatidylinositol 4-kinase type 2-beta
EOG7BPHX7	7	hypothetical protein SINV_02360
EOG7BW8CN	7	hypothetical protein SINV_10620
EOG7BW8DC	7	hypothetical protein SINV_08309
EOG7C5W3C	7	Endoplasmic reticulum aminopeptidase 1
EOG7C8RC0	7	hypothetical protein SINV_15963
EOG7CP79M	7	hypothetical protein EAG_08571
EOG7CVZRR	7	Centrosomal protein of 120 kDa
EOG7D2Q8F	7	hypothetical protein SINV_08787
EOG7DC9ZW	7	Gamma-aminobutyric acid receptor subunit alpha-6
EOG7DG66X	7	Putative G-protein coupled receptor 52
EOG7F2DN7	7	hypothetical protein SINV_11992
EOG7F58W0	7	hypothetical protein SINV_03423
EOG7FC1C1	7	hypothetical protein SINV_12960
EOG7FFWMD	7	Spermatogenesis-associated protein 17
EOG7FFWMR	7	hypothetical protein EAG_11163
EOG7G7VHK	7	hypothetical protein SINV_09276
EOG7GBQR0	7	hypothetical protein SINV_03390
EOG7H1TF6	7	hypothetical protein SINV_07965
EOG7H7JWQ	7	hypothetical protein SINV_09502
EOG7HQX46	7	hypothetical protein G5I_05805
EOG7J4D2M	7	hypothetical protein G5I_05237
EOG7J7890	7	ATP-binding cassette sub-family G member 4
EOG7KQ9VS	7	Cytoplasmic aconitate hydratase
EOG7KQ9W8	7	hypothetical protein SINV_01876
EOG7KT641	7	Multiple epidermal growth factor-like domains 11
EOG7MWRQW	7	hypothetical protein SINV_00636
EOG7NH05V	7	hypothetical protein SINV_07544
EOG7PS98Q	7	Negative elongation factor D
EOG7PW5HH	7	Dihydropyrimidine dehydrogenase
EOG7Q5S84	7	PREDICTED: neurocalcin homolog
EOG7QCHQ4	7	CRSP complex subunit, putative
EOG7QK86M	7	hypothetical protein SINV_05261
EOG7QP4FR	7	Knirps-related protein
EOG7R5GN4	7	Putative cytochrome P450 6a14
EOG7RC74C	7	hypothetical protein G5I_03590
EOG7RRQ2C	7	Non-specific lipid-transfer protein
EOG7S29S7	7	Cytochrome P450 6a2
EOG7SBXHD	7	hypothetical protein SINV_15247
EOG7SNJ72	7	Galactoside 2-alpha-L-fucosyltransferase 3
EOG7SRDFQ	7	Protein ROP
EOG7VBB8Z	7	Cytochrome P450 4C1
EOG7VQT7H	7	Kin of IRRE-like protein 3
EOG7VTPGM	7	Calcitonin gene-related peptide type 1 receptor
EOG7W1DZ6	7	hypothetical protein TcasGA2_TC004355
EOG7WDWXJ	7	Uncharacterized protein C16orf52-like protein A
EOG7X40K4	7	hypothetical protein SINV_09104
EOG7Z6K79	7	hypothetical protein SINV_14789
EOG700J35	8	Uncharacterized protein C6orf167
EOG700J3S	8	hypothetical protein SINV_13716
EOG703DBJ	8	hypothetical protein EAG_09460
EOG7094SW	8	Periaxin
EOG7094T6	8	hypothetical protein SINV_10991
EOG7094TN	8	Putative acyl-CoA-binding protein
EOG70D12F	8	NA
EOG70KRJF	8	hypothetical protein SINV_04142
EOG70PMRZ	8	PREDICTED: protein SON-like isoform X1
EOG70SH17	8	hypothetical protein G5I_11689
EOG70WC7D	8	Mortality factor 4-like protein 1
EOG70WC7H	8	hypothetical protein SINV_05213
EOG70WC7P	8	PREDICTED: junctophilin-1 isoform X1
EOG70WC7V	8	Tryptophan 2,3-dioxygenase
EOG7107GP	8	hypothetical protein SINV_02352
EOG7107GR	8	NA
EOG71GKPP	8	PREDICTED: troponin T-like
EOG71S6DJ	8	NA
EOG71W2N2	8	hypothetical protein SINV_14441
EOG72CDTQ	8	Protein bric-a-brac 1
EOG72RWSN	8	UDP-glucose:glycoprotein glucosyltransferase
EOG72VS14	8	Protein retinal degeneration B
EOG72ZN8P	8	PREDICTED: calcium/calmodulin-dependent protein kinase II isoform X28
EOG732HH8	8	Gustatory and odorant receptor 7
EOG732HHQ	8	Ubiquitin-conjugating enzyme E2-22 kDa
EOG735CRV	8	hypothetical protein SINV_15624
EOG73C47F	8	PREDICTED: hypothetical protein LOC100650291
EOG73RM5K	8	Protein smoothened
EOG73RM5Q	8	Tetratricopeptide repeat protein 39B
EOG73RM6M	8	hypothetical protein SINV_04332
EOG74BTMT	8	hypothetical protein SINV_02592
EOG74FPVQ	8	hypothetical protein SINV_07306
EOG74FPVR	8	hypothetical protein SINV_02016
EOG74NFBC	8	UPF0485 protein C1orf144-like protein
EOG74Z21T	8	Putative odorant receptor 13a
EOG74Z22B	8	Homeobox protein extradenticle
EOG751X8S	8	hypothetical protein SINV_15882
EOG751X9C	8	hypothetical protein SINV_11082
EOG75BJ0S	8	Sprouty-related, EVH1 domain-containing protein 2
EOG75BJ14	8	hypothetical protein SINV_04320
EOG75FD7Q	8	PREDICTED: protein NDRG3-like isoform 1
EOG75R0Z7	8	BTB/POZ domain-containing protein 10
EOG75XRFH	8	28S ribosomal protein S29, mitochondrial
EOG75XRFJ	8	hypothetical protein SINV_08075
EOG76B7DC	8	pyrokinin-2 receptor
EOG76HZW8	8	Protein pob
EOG76MV47	8	Calcium release-activated calcium channel protein 1
EOG76TKKX	8	TNF receptor-associated factor 6
EOG76TKMG	8	28 kDa heat- and acid-stable phosphoprotein
EOG76XFT7	8	A disintegrin and metalloproteinase with thrombospondin motifs
EOG76XFTD	8	Phosphatidylinositide phosphatase SAC1
EOG76XFTJ	8	Protein roadkill
EOG7772HZ	8	Tuberin
EOG77HP8Z	8	NA
EOG77MJHD	8	NA
EOG77QDRG	8	hypothetical protein SINV_15771
EOG77T909	8	hypothetical protein X777_10972
EOG783WP9	8	Cubilin
EOG789N5F	8	hypothetical protein SINV_04568
EOG78M7WF	8	Juvenile hormone epoxide hydrolase 1
EOG793M31	8	hypothetical protein SINV_05817
EOG799BJR	8	Monocarboxylate transporter 9
EOG79D6SH	8	Extended synaptotagmin-1
EOG79H31Z	8	3-ketoacyl-CoA thiolase, mitochondrial
EOG79PTJD	8	DAZ-associated protein 2
EOG79PTJN	8	hypothetical protein SINV_02993
EOG79WK0B	8	hypothetical protein EAG_04353
EOG79WK0F	8	Organic cation transporter 1
EOG79WK11	8	hypothetical protein SINV_10332
EOG7BCX5X	8	Metal regulatory transcription factor 1
EOG7BSD4S	8	Tyrosine kinase receptor Cad96Ca
EOG7BW8DF	8	Neuroendocrine protein 7B2
EOG7C30W2	8	hypothetical protein SINV_09393
EOG7C5W3P	8	mRNA-decapping enzyme 2
EOG7CKC2C	8	Solute carrier family 35 member F3
EOG7CP7B1	8	NA
EOG7CS3JC	8	PREDICTED: small ubiquitin-related modifier 3-like
EOG7CS3JK	8	hypothetical protein SINV_00789
EOG7CVZS9	8	hypothetical protein SINV_07626
EOG7D2Q8H	8	hypothetical protein SINV_00497
EOG7D5KGG	8	Phosphoinositide 3-kinase regulatory subunit 4
EOG7D8FR1	8	hypothetical protein SINV_07303
EOG7DC9ZX	8	hypothetical protein SINV_08802
EOG7DNXPN	8	Voltage-gated potassium channel subunit beta-2
EOG7F2DNB	8	hypothetical protein SINV_12701
EOG7F58X2	8	Aminopeptidase N
EOG7F8542	8	hypothetical protein SINV_09137
EOG7F854J	8	Uncharacterized protein yxbB
EOG7FC1CC	8	PQ-loop repeat-containing protein 1
EOG7FFWKW	8	hypothetical protein EAG_01991
EOG7FJRTQ	8	hypothetical protein SINV_03144
EOG7FNN38	8	hypothetical protein SINV_06183
EOG7FRH9Q	8	NA
EOG7FZ7S8	8	Nesprin-1
EOG7GJG87	8	Myosuppressin
EOG7GNBFV	8	Protein pigeon
EOG7GR6Q2	8	hypothetical protein SINV_00797
EOG7GXZ6G	8	PREDICTED: similar to rac gtpase
EOG7H1TFD	8	NA
EOG7HF9CT	8	Lysosome membrane protein 2
EOG7HF9CW	8	hypothetical protein SINV_10067
EOG7HJ5MX	8	hypothetical protein SINV_06792
EOG7HJ5N5	8	hypothetical protein SINV_02200
EOG7HN1VP	8	Cofilin/actin-depolymerizing factor-like protein
EOG7HQX3T	8	hypothetical protein SINV_15039
EOG7HTSB7	8	Dynein intermediate chain 2, ciliary
EOG7HTSBM	8	Cytochrome c-type heme lyase
EOG7J1HT0	8	Ras GTPase-activating-like protein IQGAP1
EOG7JB4HX	8	hypothetical protein SINV_09835
EOG7KX2BK	8	hypothetical protein G5I_14448
EOG7M3STW	8	45 kDa calcium-binding protein
EOG7M9J9R	8	hypothetical protein G5I_09972
EOG7M9J9Z	8	NA
EOG7MH8SJ	8	hypothetical protein SINV_06224
EOG7MM519	8	hypothetical protein SINV_01625
EOG7MM51W	8	hypothetical protein SINV_06369
EOG7MSWH3	8	hypothetical protein SINV_15023
EOG7MSWHG	8	hypothetical protein SINV_12874
EOG7N97Q0	8	Post-GPI attachment to proteins factor 2
EOG7NPQNB	8	hypothetical protein SINV_01106
EOG7NSKWR	8	hypothetical protein EAG_01856
EOG7NSKWW	8	hypothetical protein SINV_03903
EOG7NWG4P	8	hypothetical protein SINV_07523
EOG7P36M8	8	hypothetical protein SINV_13143
EOG7P8Z3M	8	hypothetical protein SINV_11286
EOG7PGPJN	8	Ryanodine receptor 44F
EOG7PKJT0	8	hypothetical protein SINV_15505
EOG7PKJTG	8	hypothetical protein EAG_01036
EOG7PS98G	8	hypothetical protein SINV_14650
EOG7PS98N	8	hypothetical protein SINV_05622
EOG7PS990	8	hypothetical protein SINV_12898
EOG7QP4F9	8	hypothetical protein SINV_01368
EOG7QS0PJ	8	hypothetical protein SINV_08518
EOG7QZR4S	8	LisH domain and HEAT repeat-containing protein KIAA1468
EOG7RC73P	8	hypothetical protein SINV_03979
EOG7RRQ25	8	hypothetical protein SINV_01730
EOG7RVK94	8	DNA polymerase epsilon catalytic subunit A
EOG7RVKB3	8	SH3 domain-binding glutamic acid-rich protein-like protein
EOG7RZFJK	8	PREDICTED: uncharacterized protein LOC102675222
EOG7S29ST	8	Fas apoptotic inhibitory molecule
EOG7S5615	8	Transmembrane channel-like protein 5
EOG7SFSQZ	8	Nucleolar MIF4G domain-containing protein 1
EOG7SFSRM	8	NA
EOG7SNJ74	8	Ras-related GTP-binding protein A
EOG7SRDFV	8	Protein FAM13A
EOG7SV8PR	8	Zinc finger protein 91
EOG7T215W	8	60S ribosomal protein L38
EOG7TJCC6	8	COP9 signalosome complex subunit 1b
EOG7TR3V5	8	UPF0418 protein FAM164C
EOG7TXVB8	8	NA
EOG7V4KSJ	8	hypothetical protein SINV_11047
EOG7V7G25	8	Protein rogdi
EOG7VQT80	8	hypothetical protein SINV_06907
EOG7VTPH2	8	Laccase-1
EOG7VXJQ1	8	hypothetical protein SINV_06316
EOG7W1DXT	8	Transmembrane protein 208
EOG7W495T	8	hypothetical protein SINV_12091
EOG7W75FH	8	hypothetical protein SINV_02132
EOG7WB1PD	8	GPI mannosyltransferase 3
EOG7WDWX4	8	Uncharacterized protein yeiN
EOG7WHS57	8	hypothetical protein SINV_03179
EOG7WTCVB	8	PREDICTED: uncharacterized protein LOC100863003
EOG7WX83N	8	Choline O-acetyltransferase
EOG7X14BJ	8	NA
EOG7X14C7	8	NA
EOG7X40K3	8	vitellogenin-like protein B, partial
EOG7X9R2K	8	sugar transporter 11
EOG7XHGJF	8	Prolactin-releasing peptide receptor
EOG7XHGJM	8	NA
EOG7XQ70V	8	Tudor domain-containing protein 3
EOG7Z9FF7	8	hypothetical protein EAG_02344
EOG7ZH5XD	8	PI-PLC X domain-containing protein 1
EOG7ZM263	8	hypothetical protein EAG_01161
EOG7ZM269	8	NA
EOG7ZSSNK	8	Alpha-tocopherol transfer protein-like
EOG7ZSSNQ	8	hypothetical protein EAG_15758
EOG7094T3	9	Beta-catenin-like protein 1
EOG7094T8	9	hypothetical protein SINV_09563
EOG70GW91	9	hypothetical protein SINV_08349
EOG70PMRM	9	DNA repair protein RAD51-like protein 1
EOG7107GH	9	Chloride channel protein 2
EOG71GKPW	9	hypothetical protein SINV_02477
EOG71S6DM	9	UPF0293 protein C16orf42
EOG722T4C	9	cAMP-responsive element-binding protein 3-like protein 1
EOG725PBM	9	Serine/threonine-protein kinase MARK2
EOG72CDTD	9	Integrin alpha-PS4
EOG72CDTG	9	dehydrogenase E1 and transketolase domain-containing protein
EOG72K5BF	9	Tyrosine-protein phosphatase non-receptor type 1
EOG72P1JJ	9	hypothetical protein SINV_12024
EOG72RWSD	9	Prestin
EOG72ZN7W	9	hypothetical protein SINV_80316
EOG72ZN8J	9	hypothetical protein SINV_11685
EOG73C47V	9	hypothetical protein SINV_03691
EOG7426W9	9	E3 ubiquitin-protein ligase MARCH6
EOG74FPVF	9	hypothetical protein SINV_10993
EOG74NFBD	9	hypothetical protein SINV_05897
EOG751X8Q	9	Dihydropyrimidinase
EOG751X8W	9	hypothetical protein SINV_09381
EOG75J8GW	9	CCAAT/enhancer-binding protein
EOG75N4QF	9	NMDA receptor-regulated protein 2
EOG75TW5Z	9	Muscle M-line assembly protein unc-89
EOG761MP4	9	PREDICTED: heat shock factor protein isoform X3
EOG76B7DB	9	Ar nine/serine-rich coiled-coil protein 2
EOG779XSN	9	Ras-related protein Rab-9A
EOG77MJHJ	9	Leukocyte receptor cluster member 1
EOG77T8ZM	9	hypothetical protein SINV_10739
EOG77T8ZN	9	Neurobeachin
EOG77X56H	9	DNA replication complex GINS protein SLD5
EOG77X56R	9	GAS2-like protein
EOG7811G9	9	NF-kappa-B inhibitor cactus 2
EOG783WQ6	9	hypothetical protein SINV_03823
EOG789N6D	9	hypothetical protein SINV_12944
EOG78DHDV	9	Aldose reductase
EOG78DHF4	9	Oligoribonuclease, mitochondrial
EOG78M7WV	9	NA
EOG79H31R	9	hypothetical protein SINV_06476
EOG79H32D	9	Hexaprenyldihydroxybenzoate methyltransferase, mitochondrial
EOG79KZ96	9	Odorant receptor 47a
EOG79SPS2	9	hypothetical protein SINV_12545
EOG7B0F7R	9	Ras-related protein Rab-23
EOG7B65Q6	9	Ankyrin repeat domain-containing protein 6
EOG7B65QP	9	hypothetical protein X777_01321
EOG7BGSF1	9	Upstream-binding protein 1
EOG7C04N2	9	hypothetical protein SINV_04655
EOG7CCMKN	9	28S ribosomal protein S30, mitochondrial
EOG7CGGV0	9	hypothetical protein EAG_10126
EOG7CKC21	9	hypothetical protein SINV_01890
EOG7CZV19	9	Cell division protein kinase 5
EOG7D5KHH	9	hypothetical protein SINV_12390
EOG7DC9ZK	9	Neurochondrin-like protein
EOG7DCB00	9	Putative methyltransferase NSUN5
EOG7DNXPC	9	Cysteine/serine-rich nuclear protein 2
EOG7F58WV	9	hypothetical protein SINV_02442
EOG7F854G	9	Trypsin-7
EOG7FC1C0	9	hypothetical protein EAG_00896
EOG7FFWM9	9	40S ribosomal protein S19a
EOG7FJRVT	9	Cytochrome b5
EOG7FVCKC	9	hypothetical protein G5I_10963
EOG7FZ7SG	9	Protein prickle
EOG7G241H	9	hypothetical protein SINV_03991
EOG7G508V	9	hypothetical protein SINV_10565
EOG7G7VJ9	9	hypothetical protein X777_16834, partial
EOG7GBQRM	9	hypothetical protein SINV_02417
EOG7GNBGR	9	TPPP family protein CG4893
EOG7GR6PZ	9	hypothetical protein SINV_07788
EOG7GV2ZP	9	Glycolipid transfer protein
EOG7H7JX6	9	40S ribosomal protein S3
EOG7HF9D7	9	hypothetical protein SINV_09662
EOG7HF9DC	9	NA
EOG7HJ5M5	9	hypothetical protein SINV_10160
EOG7HQX3F	9	Integrin alpha-4
EOG7J1HT2	9	Myosin-IA
EOG7JF0S7	9	Antichymotrypsin-2
EOG7JF0SH	9	Epidermal retinal dehydrogenase 2
EOG7JHW17	9	hypothetical protein SINV_06765
EOG7JMR82	9	hypothetical protein SINV_16127
EOG7K9TXB	9	NA
EOG7K9TXG	9	hymenoptaecin
EOG7KHKD3	9	hypothetical protein SINV_02279
EOG7KHKD7	9	hypothetical protein SINV_10428
EOG7KMFNX	9	hypothetical protein SINV_03004
EOG7KX2BW	9	hypothetical protein SINV_07700
EOG7M3STJ	9	Kinesin-like protein KIF19
EOG7MM525	9	hypothetical protein SINV_07867
EOG7MWRRZ	9	Diamine acetyltransferase 2
EOG7N0N0H	9	hypothetical protein SINV_04287
EOG7N97PX	9	hypothetical protein SINV_05229
EOG7NH05Z	9	Zinc finger MYND domain-containing protein 10
EOG7NPQNG	9	Long-chain-fatty-acid--CoA ligase ACSBG2
EOG7P0BCM	9	PREDICTED: blood vessel epicardial substance-like
EOG7P0BD6	9	hypothetical protein EAI_09455
EOG7P8Z32	9	Ubiquitin-conjugating enzyme E2 R2
EOG7PGPKB	9	hypothetical protein SINV_15938
EOG7PS98W	9	hypothetical protein SINV_05764
EOG7Q01S8	9	hypothetical protein SINV_02328
EOG7Q8NGK	9	hypothetical protein SINV_00608
EOG7QGCZQ	9	hypothetical protein SINV_15804
EOG7QK86V	9	Putative nuclease HARBI1
EOG7QVVWX	9	hypothetical protein SINV_13626
EOG7RNTTV	9	Protein LST8-like protein
EOG7S5614	9	Beta-1,3-galactosyltransferase 6
EOG7S561F	9	NA
EOG7SFSRN	9	PREDICTED: uncharacterized protein LOC100870303
EOG7SFSRP	9	Protein tyrosine phosphatase type IVA 1
EOG7SNJ7H	9	hypothetical protein SINV_15147
EOG7T4WDP	9	PRKCA-binding protein
EOG7T7RNF	9	hypothetical protein SINV_02112
EOG7TN7M6	9	Protein transport protein Sec24B
EOG7TR3VH	9	Palmitoyltransferase ZDHHC3
EOG7VBB8S	9	Arylsulfatase B
EOG7VBB8X	9	hypothetical protein SINV_04405
EOG7VJ2RX	9	hypothetical protein EAG_13678
EOG7VJ2S6	9	E3 SUMO-protein ligase NSE2
EOG7VMZ12	9	hypothetical protein SINV_01434
EOG7VMZ17	9	hypothetical protein SINV_08299
EOG7VQT7N	9	hypothetical protein SINV_12654
EOG7VTPGF	9	hypothetical protein EAG_05201
EOG7VXJQW	9	hypothetical protein SINV_14719
EOG7W1DZH	9	hypothetical protein SINV_14813
EOG7W1DZK	9	Tafazzin-like protein
EOG7W75F6	9	Sarcalumenin
EOG7WB1P0	9	hypothetical protein SINV_03839
EOG7WB1PM	9	PREDICTED: similar to AGAP002956-PA
EOG7WDWXS	9	Nucleic-acid-binding protein from transposon X-element
EOG7WHS4X	9	Islet cell autoantigen 1
EOG7WMNCS	9	Glucose-6-phosphate 1-dehydrogenase
EOG7WMND4	9	hypothetical protein SINV_11561
EOG7WMNDC	9	hypothetical protein SINV_80541
EOG7XMBST	9	UPF0687 protein C20orf27-like protein
EOG7XQ71S	9	hypothetical protein SINV_05167
EOG7XWZGQ	9	Centaurin-gamma-1A
EOG7Z6K6K	9	Myotubularin-related protein 2
EOG7Z6K6Z	9	hypothetical protein EAG_04985
EOG7Z6K7C	9	Myosin regulatory light chain 2
EOG7Z9FFX	9	hypothetical protein SINV_14685
EOG7ZD9PN	9	60S ribosomal protein L37a
EOG7ZSSPC	9	hypothetical protein X777_14450
EOG700J38	10	hypothetical protein SINV_06729
EOG700J3T	10	Syntaxin-16
EOG700J41	10	ERC protein 2
EOG703DBV	10	Dynactin subunit 5
EOG7094TS	10	Methionine aminopeptidase 2
EOG70GW8T	10	Extended synaptotagmin-2
EOG70SH0R	10	Kinesin-like protein KIF17
EOG70SH18	10	Tetraspanin-11
EOG715ZZM	10	Skeletal muscle and kidney-enriched inositol phosphatase
EOG718V68	10	Uncharacterized protein
EOG718V6B	10	Patj-like protein
EOG718V6R	10	Glycine receptor subunit alpha-2
EOG718V73	10	NA
EOG718V74	10	hypothetical protein EAG_13583
EOG71CQF4	10	Uncharacterized protein KIAA1467-like protein
EOG71S6DK	10	hypothetical protein SINV_08115
EOG71ZXVR	10	hypothetical protein SINV_04407
EOG71ZXW2	10	hypothetical protein SINV_06483
EOG725PC2	10	Neuropeptide-like 1
EOG72G92X	10	ELAV-like protein 2
EOG72P1J3	10	1-phosphatidylinositol-4,5-bisphosphate phosphodiesterase epsilon-1
EOG72RWS2	10	Titin
EOG73G0G2	10	Acid phosphatase-like protein 2
EOG73RM5F	10	Down syndrome cell adhesion molecule-like protein
EOG73ZBN8	10	Otoferlin
EOG73ZBNC	10	hypothetical protein SINV_09035
EOG74534H	10	hypothetical protein SINV_12139
EOG747ZCQ	10	hypothetical protein SINV_11363
EOG74BTM0	10	Microtubule-associated protein futsch
EOG74JK37	10	Disks large 1 tumor suppressor protein
EOG74NF9V	10	WD repeat-containing protein 7
EOG751X8K	10	hypothetical protein SINV_08169
EOG754SHW	10	ADIPOR-like receptor
EOG754SJ0	10	hypothetical protein SINV_15458
EOG75J8GX	10	Transcription factor kayak
EOG761MP3	10	UPF0392 protein F13G3.3
EOG761MP8	10	hypothetical protein SINV_01688
EOG764GX0	10	Serine/threonine-protein kinase Doa
EOG76F3NF	10	hypothetical protein SINV_05135
EOG76HZVJ	10	hypothetical protein SINV_07692
EOG76MV3V	10	Voltage-dependent L-type calcium channel subunit beta-2
EOG76TKKF	10	hypothetical protein EAG_09098
EOG76TKM9	10	hypothetical protein SINV_10178
EOG771B26	10	Cubilin
EOG77QDQQ	10	hypothetical protein SINV_06859
EOG77QDRK	10	hypothetical protein SINV_03564
EOG77T90R	10	Guanine nucleotide-binding protein subunit gamma-e
EOG7811G1	10	hypothetical protein EAG_05305
EOG7811GC	10	hypothetical protein SINV_00769
EOG78DHDN	10	hypothetical protein SINV_02715
EOG78HCND	10	Vesicular glutamate transporter 3
EOG78HCP3	10	hypothetical protein SINV_00610
EOG78Q43Z	10	Inositol hexakisphosphate and diphosphoinositol-pentakisphosphate kinase
EOG78Q446	10	Uncharacterized protein C9orf126-like protein
EOG78Q44H	10	hypothetical protein SINV_02466
EOG793M3F	10	hypothetical protein SINV_15827
EOG796GB2	10	PREDICTED: potassium voltage-gated channel protein Shab-like
EOG79H32C	10	hypothetical protein EAI_12282
EOG79KZ8B	10	Diacylglycerol kinase delta
EOG79SPRW	10	Prohormone-3
EOG79WK1W	10	NA
EOG7B0F76	10	Discoidin domain-containing receptor 2
EOG7B91Z0	10	Transmembrane protein 16D
EOG7BPHX0	10	Lipase member H-A
EOG7BSD4M	10	Mitogen-activated protein kinase kinase kinase 12
EOG7BSD4V	10	hypothetical protein EAG_13085
EOG7BSD57	10	hypothetical protein SINV_12161
EOG7BW8D0	10	BRO1 domain-containing protein BROX
EOG7BW8DH	10	hypothetical protein SINV_14746
EOG7BW8DR	10	PREDICTED: synaptobrevin-like
EOG7C04NP	10	NA
EOG7C30V8	10	TBC1 domain family member 30
EOG7C8RBK	10	hypothetical protein SINV_16173
EOG7C8RC7	10	hypothetical protein SINV_05323
EOG7CS3JQ	10	Band 7 protein AAEL010189
EOG7CVZS6	10	hypothetical protein SINV_00606
EOG7D5KGS	10	NA
EOG7D5KH6	10	Hepatic leukemia factor
EOG7DCB03	10	hypothetical protein SINV_08646
EOG7DK2FZ	10	hypothetical protein SINV_05947
EOG7DVP54	10	ATP-binding cassette sub-family A member 5
EOG7DVP5F	10	hypothetical protein SINV_03032
EOG7DZJD1	10	hypothetical protein EAG_00868
EOG7F58W9	10	Sodium-coupled monocarboxylate transporter
EOG7F853V	10	Protein FAM135A
EOG7F8549	10	GTP-binding protein alpha subunit, gna
EOG7FFWKR	10	Oxysterol-binding protein-related protein 8
EOG7G5085	10	Neural-cadherin
EOG7GFM01	10	hypothetical protein SINV_11995
EOG7GFM0K	10	hypothetical protein SINV_11122
EOG7GJG77	10	Protein white
EOG7GXZ61	10	Synaptotagmin-6
EOG7H7JXH	10	PREDICTED: GATA-binding factor C-like
EOG7HBF4X	10	Putative gustatory receptor 28b
EOG7HN1V9	10	Head-specific guanylate cyclase
EOG7HQX38	10	hypothetical protein SINV_11956
EOG7HTSBF	10	PREDICTED: uncharacterized protein LOC100864370
EOG7HTSC5	10	EH domain-containing protein 1
EOG7HXNJW	10	BAI1-associated protein 3
EOG7J788Q	10	hypothetical protein SINV_06971
EOG7JF0RN	10	hypothetical protein SINV_06928
EOG7JF0RX	10	PREDICTED: uncharacterized protein LOC100874766
EOG7JF0S0	10	Amnionless protein
EOG7JTGQB	10	Diacylglycerol kinase theta
EOG7JTGQH	10	Nuclear factor 1 A-type
EOG7JXBZT	10	PREDICTED: synaptic vesicular amine transporter-like isoform X4
EOG7K176X	10	Zinc finger protein 500
EOG7K43F5	10	PREDICTED: uncharacterized protein LOC100877791
EOG7K43FG	10	Potassium voltage-gated channel protein Shaker
EOG7K6ZP4	10	Liprin-alpha-1
EOG7K6ZP9	10	PREDICTED: cyclin-dependent kinase 5 activator 1-like
EOG7K9TX9	10	Vesicular acetylcholine transporter
EOG7K9TZ0	10	hypothetical protein SINV_06572
EOG7KDQ4T	10	Uncharacterized protein KIAA1843
EOG7KDQ5K	10	Kidney mitochondrial carrier protein 1
EOG7KHKDH	10	CUG-BP- and ETR-3-like factor 4
EOG7KMFNH	10	Phosphatase and actin regulator 1
EOG7KQ9WJ	10	hypothetical protein SINV_05757
EOG7KT63X	10	hypothetical protein SINV_09948
EOG7KT645	10	Putative odorant receptor 13a
EOG7M6P2K	10	Probable G-protein coupled receptor 158
EOG7M6P3X	10	PREDICTED: uncharacterized protein LOC100160378, partial
EOG7MH8SK	10	Synaptotagmin-11
EOG7MQ17Z	10	PREDICTED: sodium-driven chloride bicarbonate exchanger
EOG7MSWH9	10	PREDICTED: guanylate cyclase soluble subunit beta-1-like
EOG7N0MZV	10	Diacylglycerol kinase beta
EOG7N0N04	10	hypothetical protein SINV_07506
EOG7N3H7M	10	NEDD8-conjugating enzyme UBE2F
EOG7NH05J	10	hypothetical protein SINV_07727
EOG7NH065	10	PREDICTED: lysosomal aspartic protease-like
EOG7NH06R	10	hypothetical protein SINV_02555
EOG7NPQN8	10	hypothetical protein SINV_15574
EOG7NPQND	10	hypothetical protein SINV_09037
EOG7NPQNJ	10	hypothetical protein SINV_07809
EOG7NSKWQ	10	Acetylcholine receptor subunit alpha-like 2
EOG7NSKX6	10	Syntaxin-6
EOG7P62TX	10	Adenylate cyclase type 8
EOG7P62VD	10	General transcription factor IIE subunit 1
EOG7P8Z2Z	10	PREDICTED: potassium voltage-gated channel protein eag-like
EOG7PGPJV	10	hypothetical protein SINV_09599
EOG7PPF1V	10	Transmembrane and TPR repeat-containing protein CG4050
EOG7PPF1X	10	Potassium voltage-gated channel subfamily H member
EOG7PPF2C	10	NA
EOG7PS998	10	hypothetical protein SINV_10179
EOG7Q2X0V	10	DNA methyltransferase 1-associated protein 1
EOG7Q5S86	10	hypothetical protein EAG_06507
EOG7Q8NGR	10	Synaptotagmin-10
EOG7QCHQB	10	hypothetical protein SINV_02913
EOG7QGD02	10	hypothetical protein EAI_13348
EOG7QK865	10	Maltase 1
EOG7QP4F5	10	SH3 domain-containing RING finger protein
EOG7QP4G7	10	hypothetical protein SINV_09300
EOG7QVVX1	10	hypothetical protein SINV_04449
EOG7R2MD1	10	PREDICTED: hypothetical protein LOC100646038
EOG7RG3C3	10	PREDICTED: sodium/calcium exchanger 3
EOG7RJZKB	10	Myosin IIIA
EOG7RJZKQ	10	Dipeptidase 1
EOG7RJZMG	10	ubiquinol-cytochrome c reductase, cytochrome b
EOG7RNTTG	10	hypothetical protein SINV_13344
EOG7RRQ2Q	10	BTB/POZ domain-containing protein 2
EOG7S5617	10	Organic cation transporter 1
EOG7S828C	10	WD repeat domain phosphoinositide-interacting protein 3
EOG7S828Q	10	hypothetical protein X777_14071
EOG7SBXGT	10	hypothetical protein SINV_12469
EOG7SBXHK	10	Ras-related and estrogen-regulated growth inhibitor
EOG7SJP0D	10	hypothetical protein SINV_11750
EOG7SRDG4	10	hypothetical protein SINV_09681
EOG7SV8PV	10	Putative alpha-1,2-glucosyltransferase ALG10-B
EOG7T215F	10	Chloride channel protein 3
EOG7T7RN4	10	hypothetical protein SINV_00087
EOG7T7RNC	10	hypothetical protein EAG_10719
EOG7T7RND	10	Forkhead box protein P4
EOG7TBMWW	10	hypothetical protein SINV_05537
EOG7TJCC8	10	ATP-binding cassette sub-family G member 1
EOG7V7G2G	10	General transcription factor 3C polypeptide 5
EOG7VBB8J	10	Voltage-dependent calcium channel subunit alpha-2/delta-3
EOG7VJ2RT	10	GABA-gated ion channel
EOG7VMZ07	10	hypothetical protein SINV_11899
EOG7VMZ0C	10	hypothetical protein SINV_00384
EOG7VQT76	10	hypothetical protein SINV_07475
EOG7VTPG9	10	hypothetical protein SINV_03263
EOG7VTPGG	10	hypothetical protein SINV_04467
EOG7VXJQ5	10	Bardet-Biedl syndrome 7 protein
EOG7W75FG	10	Surfeit locus protein 4-like protein
EOG7W75FJ	10	Rhombotin-1
EOG7WB1NQ	10	hypothetical protein SINV_16275
EOG7WB1P6	10	Odorant receptor 2a
EOG7WB1PG	10	Zinc finger protein 296
EOG7WHS4R	10	hypothetical protein SINV_12397
EOG7WMNCH	10	hypothetical protein SINV_01404
EOG7WMNCV	10	Seryl-tRNA synthetase, cytoplasmic
EOG7WQHMC	10	NA
EOG7WQHMD	10	PREDICTED: U6 snRNA-associated Sm-like protein LSm5-like
EOG7WQHMV	10	hypothetical protein SINV_13399
EOG7WQHMX	10	Glutamate-gated chloride channel
EOG7WQHNF	10	hypothetical protein EAG_14550
EOG7WX83B	10	Kinesin-like protein unc-104
EOG7WX83C	10	NA
EOG7X14B8	10	Gamma-aminobutyric acid type B receptor subunit 1
EOG7X14BX	10	hypothetical protein EAG_03420
EOG7X40K7	10	Membrane metallo-endopeptidase-like 1
EOG7X6VTT	10	Odorant receptor 46a, isoform A
EOG7X9R21	10	Protein hu-li tai shao
EOG7X9R22	10	Adenylate cyclase type 3
EOG7XHGK1	10	homeobox protein prospero
EOG7XQ71F	10	PREDICTED: single-stranded DNA-binding protein 3 isoform X4
EOG7XWZGZ	10	hypothetical protein SINV_09945
EOG7XWZHJ	10	PREDICTED: hypothetical protein LOC100642592
EOG7Z0TQS	10	Uncharacterized protein KIAA0423
EOG7Z0TQW	10	Cytochrome P450 6k1
EOG7Z3Q0D	10	hypothetical protein SINV_00439
EOG7ZPXD3	10	Titin
EOG700J37	11	hypothetical protein EAG_03158
EOG700J3P	11	Mannose-1-phosphate guanyltransferase beta
EOG703DB4	11	Tetratricopeptide repeat protein 14
EOG703DBD	11	hypothetical protein SINV_07102
EOG703DBH	11	PREDICTED: similar to CG9769 CG9769-PA
EOG7068K6	11	N6-adenosine-methyltransferase 70 kDa subunit
EOG7094V2	11	PREDICTED: LOW QUALITY PROTEIN: histone H4
EOG70KRHV	11	hypothetical protein SINV_09657
EOG70KRJ0	11	hypothetical protein SINV_07913
EOG70SH0H	11	PREDICTED: tripartite motif-containing protein 2-like isoform X1
EOG70SH0K	11	hypothetical protein SINV_08318
EOG7107HF	11	hypothetical protein D910_09502
EOG7133Q8	11	NA
EOG7133QD	11	hypothetical protein SINV_05974
EOG7133RB	11	hypothetical protein SINV_12721
EOG718V69	11	Telomerase Cajal body protein 1
EOG718V6Z	11	Rho-related GTP-binding protein RhoU
EOG71GKP3	11	hypothetical protein EAG_09648
EOG71KFX0	11	NUAK family SNF1-like kinase 1
EOG71KFXJ	11	Thiamine transporter 2
EOG71PB51	11	hypothetical protein SINV_03026
EOG71S6D0	11	PREDICTED: hypothetical protein LOC100652014
EOG71S6DQ	11	NA
EOG71W2MW	11	BR serine/threonine-protein kinase 2
EOG71W2NC	11	DNA repair protein RAD51-like protein 1
EOG71ZXWH	11	hypothetical protein EAI_00101
EOG722T41	11	CCR4-NOT transcription complex subunit 2
EOG725PBT	11	hypothetical protein SINV_01321
EOG725PBV	11	hypothetical protein SINV_14503
EOG728JKZ	11	hypothetical protein SINV_09774
EOG72CDTN	11	PREDICTED: hypothetical protein LOC409435
EOG72G92C	11	Nuclear pore complex protein Nup160-like protein
EOG72G935	11	PREDICTED: splicing factor 3A subunit 2-like
EOG72P1J7	11	hypothetical protein SINV_15680
EOG72P1K0	11	Lon tudinals lacking protein, isoforms F/I/K/T
EOG72VS29	11	hypothetical protein SINV_04968
EOG72ZN86	11	hypothetical protein SINV_01056
EOG72ZN8C	11	hypothetical protein EAG_12847
EOG72ZN8Q	11	PREDICTED: protein held out wings-like
EOG732HH4	11	Spondin-1
EOG735CRD	11	DNA polymerase delta small subunit
EOG7387ZZ	11	PREDICTED: WD40 repeat-containing protein SMU1-like
EOG738801	11	hypothetical protein SINV_02948
EOG73880H	11	NA
EOG73C46N	11	Sodium leak channel non-selective protein
EOG73G0FR	11	hypothetical protein SINV_13198
EOG73G0FV	11	Gamma-tubulin complex component 2
EOG73JVPX	11	Tubulin alpha chain
EOG73NQXJ	11	hypothetical protein SINV_11054
EOG73NQZ6	11	Vacuolar ATP synthase subunit S1
EOG73NQZR	11	hypothetical protein SINV_03670
EOG73VGDX	11	ATPase WRNIP1
EOG7426WT	11	WD repeat-containing protein 19
EOG745343	11	hypothetical protein SINV_03161
EOG74534F	11	hypothetical protein SINV_09876
EOG74534J	11	Annexin-B11
EOG747ZC4	11	Transcriptional regulator ATRX
EOG747ZC7	11	Cofilin/actin-depolymerizing factor-like protein
EOG747ZCW	11	PPPDE peptidase domain-containing protein 1
EOG74BTM8	11	Armadillo repeat-containing protein 4
EOG74FPTX	11	Isoleucyl-tRNA synthetase, mitochondrial
EOG74FPV7	11	BTB/POZ domain-containing protein 2
EOG74FPV9	11	hypothetical protein SINV_09575
EOG74FPVK	11	hypothetical protein SINV_05919
EOG74NF9T	11	hypothetical protein SINV_80176
EOG74Z22G	11	COMM domain-containing protein 2
EOG751X96	11	Mitochondrial ornithine transporter 1
EOG754SJ1	11	hypothetical protein SINV_12342
EOG754SJK	11	NHP2-like protein 1-like protein
EOG757NSK	11	Lon tudinals lacking protein, isoforms A/B/D/L
EOG75FD7D	11	hypothetical protein SINV_10721
EOG75FD82	11	hypothetical protein SINV_04695
EOG75J8G9	11	Protein MTO1-like protein, mitochondrial
EOG75J8H1	11	hypothetical protein SINV_14247
EOG75N4QH	11	Signal transducing adapter molecule 1
EOG761MP7	11	hypothetical protein SINV_02953
EOG761MPG	11	hypothetical protein SINV_04120
EOG764GWS	11	hypothetical protein SINV_09822
EOG764GX7	11	ATP-binding cassette sub-family G member
EOG764GXJ	11	hypothetical protein SINV_01078
EOG767C50	11	Far upstream element-binding protein 1
EOG76F3MP	11	Zinc finger protein 569
EOG76F3MV	11	Serine/threonine-protein kinase polo
EOG76F3N1	11	Solute carrier family 25 member 46
EOG76F3N5	11	hypothetical protein SINV_09243
EOG76HZVP	11	N-acetyltransferase MAK3-like protein
EOG76HZW1	11	Putative RNA methyltransferase NOL1
EOG76HZW2	11	Putative ATP-dependent RNA helicase DDX47
EOG76MV3H	11	NA
EOG76QQBN	11	Agrin
EOG76QQBQ	11	Glycylpeptide N-tetradecanoyltransferase 1
EOG76TKKC	11	Microtubule-associated serine/threonine-protein kinase 2
EOG76XFTK	11	hypothetical protein KGM_00601
EOG76XFTN	11	Lachesin
EOG771B2B	11	hypothetical protein SINV_11358
EOG771B2C	11	Probable ATP-dependent RNA helicase DDX27
EOG771B2Q	11	Afadin
EOG77469H	11	hypothetical protein SINV_13895
EOG77469J	11	hypothetical protein SINV_14307
EOG77469P	11	U4/U6 small nuclear ribonucleoprotein Prp31
EOG7772J6	11	Solute carrier family 15 member 1
EOG779XS0	11	hypothetical protein EAG_00651
EOG779XSK	11	hypothetical protein SINV_06192
EOG779XSP	11	hypothetical protein SINV_05164
EOG77DT1D	11	Dynein light chain Tctex-type 1
EOG77HP7W	11	PAX-interacting protein 1
EOG77MJGX	11	hypothetical protein SINV_01133
EOG77QDR3	11	hypothetical protein SINV_00317
EOG77T8ZK	11	hypothetical protein SINV_10883
EOG77T8ZT	11	Hepatoma-derived growth factor
EOG77T900	11	hypothetical protein SINV_10773
EOG77X575	11	hypothetical protein SINV_04799
EOG7811FH	11	Eukaryotic translation initiation factor 2-alpha kinase 4
EOG783WPG	11	hypothetical protein SINV_03089
EOG783WPP	11	Proline oxidase, mitochondrial
EOG783WPX	11	Heterogeneous nuclear ribonucleoprotein H2
EOG786RZ0	11	hypothetical protein G5I_02222
EOG789N5J	11	hypothetical protein SINV_00170
EOG789N65	11	UPF0563 protein
EOG78DHD4	11	Neural-cadherin
EOG78DHDK	11	hypothetical protein SINV_01544
EOG78DHDW	11	ubiquitin-conjugating enzyme E2-17 kDa, putative
EOG78HCN7	11	Niemann-Pick C1 protein
EOG78HCNJ	11	Peritrophin-1
EOG78HCNX	11	hypothetical protein SINV_80899
EOG78M7WH	11	PRKCA-binding protein
EOG78Q44Q	11	Protein l(2)37Cc
EOG78Q44X	11	FUN14 domain-containing protein 2
EOG78WVM8	11	Zinc finger protein 425
EOG78WVMK	11	Kinesin-like protein KIF23
EOG790QV2	11	Elongator complex protein 3
EOG796GB4	11	hypothetical protein SINV_15183
EOG796GBC	11	Lachesin
EOG799BJM	11	Exportin-5
EOG799BJZ	11	hypothetical protein SINV_03489
EOG799BKK	11	Protein lethal(2)essential for life
EOG79D6SW	11	Cell division protein kinase 8
EOG79H324	11	hypothetical protein SINV_05704
EOG79KZ8C	11	hypothetical protein SINV_05429
EOG79KZ8G	11	hypothetical protein SINV_08843
EOG79KZ90	11	hypothetical protein SINV_11863
EOG79SPRH	11	hypothetical protein SINV_11522
EOG79WK04	11	hypothetical protein SINV_13348
EOG7B0F84	11	hypothetical protein SINV_02909
EOG7B0F85	11	UPF0485 protein C1orf144-like protein
EOG7B39GC	11	Pescadillo-like protein
EOG7B39H2	11	hypothetical protein EAG_09984
EOG7B65Q0	11	DNA polymerase subunit gamma-1, mitochondrial
EOG7B65QH	11	hypothetical protein SINV_08404
EOG7B65R0	11	Melanoma-associated antigen G1
EOG7B91ZV	11	hypothetical protein SINV_03984
EOG7BCX6M	11	NEDD4 family-interacting protein 1
EOG7BKNNP	11	PREDICTED: regulator of nonsense transcripts 1
EOG7BKNNS	11	Importin-4
EOG7BKNP0	11	hypothetical protein SINV_04304
EOG7BKNPJ	11	hypothetical protein SINV_16302
EOG7BKNPM	11	hypothetical protein SINV_13217
EOG7BPHX6	11	Acyl-CoA Delta(11) desaturase
EOG7BSD4Q	11	hypothetical protein SINV_06415
EOG7BSD52	11	hypothetical protein SINV_00633
EOG7BSD54	11	PREDICTED: methionyl-tRNA synthetase, mitochondrial-like
EOG7BW8CG	11	Protein split ends
EOG7C04MM	11	hypothetical protein SINV_15552
EOG7C04N0	11	LanC-like protein 2
EOG7C30V7	11	Dynein beta chain, ciliary
EOG7C30W1	11	Protein pangolin, isoform J
EOG7C30W8	11	hypothetical protein SINV_13235
EOG7C30W9	11	Zinc finger matrin-type protein 2
EOG7C5W3F	11	hypothetical protein SINV_07491
EOG7C5W40	11	hypothetical protein G5I_06171
EOG7C8RBH	11	Serine/threonine-protein kinase VRK1
EOG7CCMK6	11	Integrator complex subunit 4
EOG7CCMKF	11	hypothetical protein SINV_07686
EOG7CCMKR	11	hypothetical protein SINV_12245
EOG7CCMKS	11	Mitochondrial enolase superfamily member 1
EOG7CCMKV	11	DTW domain-containing protein 2
EOG7CKC2H	11	hypothetical protein SINV_03887
EOG7CP795	11	Uncharacterized protein C22orf9-like protein
EOG7CVZSB	11	hypothetical protein SINV_16123
EOG7CZV0V	11	hypothetical protein SINV_11598
EOG7CZV1P	11	hypothetical protein SINV_12955
EOG7D2Q7W	11	hypothetical protein SINV_12497
EOG7D2Q86	11	26S proteasome non-ATPase regulatory subunit 14
EOG7D2Q87	11	Zinc finger protein 248
EOG7D2Q8D	11	hypothetical protein X777_12905
EOG7D5KH8	11	hypothetical protein SINV_12478
EOG7D8FQX	11	hypothetical protein SINV_04027
EOG7DC9ZN	11	Uncharacterized protein C18orf8-like protein
EOG7DC9ZP	11	A disintegrin and metalloproteinase with thrombospondin motifs
EOG7DC9ZR	11	hypothetical protein SINV_00409
EOG7DCB08	11	hypothetical protein SINV_15235
EOG7DG66N	11	hypothetical protein SINV_14612
EOG7DG676	11	SUMO-conjugating enzyme UBC9
EOG7DG678	11	ADP-ribosylation factor-like protein 6
EOG7DK2FW	11	Alpha-tocopherol transfer protein-like
EOG7DNXP7	11	Tetratricopeptide repeat protein 37
EOG7DRSX6	11	Exosome complex exonuclease RRP44
EOG7DRSXJ	11	Histone deacetylase complex subunit SAP130
EOG7DVP58	11	Dipeptidyl peptidase 4
EOG7DVP5G	11	GPI mannosyltransferase 3
EOG7DZJF1	11	Uncharacterized protein F58A4.6
EOG7F58W8	11	hypothetical protein SINV_03840
EOG7F58WT	11	N-acetylserotonin O-methyltransferase-like protein
EOG7F853S	11	AT-hook-containing transcription factor 1
EOG7F853Z	11	Protein lingerer
EOG7F8543	11	hypothetical protein SINV_02075
EOG7F8548	11	hypothetical protein SINV_00365
EOG7F854F	11	hypothetical protein SINV_01599
EOG7FFWKT	11	Cell division cycle 5-related protein
EOG7FFWM2	11	Tubulin alpha-1 chain
EOG7FNN34	11	hypothetical protein SINV_09604
EOG7FRHB2	11	Serine/threonine-protein phosphatase 6
EOG7FRHBD	11	Gol SNAP receptor complex member 1
EOG7FVCJK	11	hypothetical protein SINV_05553
EOG7FZ7SB	11	Copper-transporting ATPase 1
EOG7FZ7SF	11	Autophagy-related protein 9A
EOG7FZ7TP	11	hypothetical protein X777_05360, partial
EOG7G241K	11	Protein timeless-like protein
EOG7G242D	11	UPF0708 protein C6orf162-like protein
EOG7G508P	11	hypothetical protein SINV_12041
EOG7G508T	11	Tumor protein 63
EOG7G7VHG	11	hypothetical protein SINV_04045
EOG7GBQR3	11	Zinc finger protein DZIP1L
EOG7GBQRC	11	DNA-binding protein Ets97D
EOG7GFKZZ	11	hypothetical protein SINV_80459
EOG7GFM04	11	Serine proteinase stubble
EOG7GJG7H	11	3-chlorobenzoate-3,4-dioxygenase oxygenase subunit
EOG7GNBFW	11	NF-kappa-B inhibitor zeta
EOG7GR6PS	11	Protein phosphatase Slingshot
EOG7GR6Q7	11	hypothetical protein SINV_13816
EOG7GR6QN	11	hypothetical protein SINV_01833
EOG7GV2XQ	11	hypothetical protein SINV_09531
EOG7GV2XR	11	hypothetical protein SINV_01289
EOG7GV2Z6	11	Microspherule protein 1
EOG7GXZ69	11	hypothetical protein SINV_05509
EOG7GXZ6J	11	hypothetical protein SINV_04270
EOG7H1TFN	11	Zinc finger protein 541
EOG7H4PNT	11	hypothetical protein SINV_11909
EOG7H4PNZ	11	Transcriptional repressor p66-alpha
EOG7H7JWJ	11	hypothetical protein SINV_03998
EOG7HBF4Z	11	hypothetical protein SINV_12126
EOG7HBF5D	11	hypothetical protein EAG_12759
EOG7HJ5MG	11	PREDICTED: male-specific lethal 2 homolog
EOG7HJ5MM	11	Beta-1,3-glucosyltransferase
EOG7HN1VM	11	hypothetical protein SINV_09326
EOG7HQX36	11	hypothetical protein SINV_07186
EOG7HQX3Q	11	hypothetical protein SINV_11506
EOG7HTSBP	11	hypothetical protein SINV_00528
EOG7HXNK6	11	hypothetical protein EAI_17333
EOG7HXNKC	11	Serine/threonine-protein kinase 32B
EOG7HXNKZ	11	hypothetical protein EAG_08072
EOG7J1HT3	11	Puromycin-sensitive aminopeptidase
EOG7J1HTH	11	hypothetical protein SINV_04997
EOG7J4D1Q	11	PREDICTED: uncharacterized protein PFB0765w-like
EOG7J4D2J	11	hypothetical protein SINV_02059
EOG7J4D2N	11	Vesicle-associated membrane protein-associated protein A
EOG7J789J	11	hypothetical protein SINV_08452
EOG7JB4J2	11	hypothetical protein SINV_08448
EOG7JB4JM	11	Pumilio-like protein 2
EOG7JHW0M	11	DNA replication licensing factor Mcm6
EOG7JHW0X	11	hypothetical protein SINV_09086
EOG7JHW1Q	11	hypothetical protein X777_06695
EOG7JMR7G	11	hypothetical protein AND_00079
EOG7JQMH0	11	Proline-rich protein PRCC
EOG7JTGQ9	11	Active breakpoint cluster re on-related protein
EOG7JTGQP	11	S-adenosylmethionine decarboxylase proenzyme
EOG7JXBZK	11	7SK snRNA methylphosphate capping enzyme
EOG7JXBZN	11	Fizzy-related protein-like protein
EOG7K1765	11	Pre-mRNA cleavage complex 2 protein Pcf11
EOG7K176W	11	Transmembrane protein 165
EOG7K43F0	11	Myosin-IXa
EOG7K43F9	11	ATP-dependent DNA helicase PIF1
EOG7K43FH	11	PREDICTED: uncharacterized oxidoreductase dhs-27-like
EOG7K43G0	11	Ras-related protein Rab-23
EOG7KHKDN	11	hypothetical protein EAG_01770
EOG7KHKDZ	11	PREDICTED: ubiquitin-like protein 3-like
EOG7KQ9VV	11	Genetic suppressor element 1
EOG7KQ9W3	11	DNA polymerase subunit alpha B
EOG7KT643	11	hypothetical protein SINV_03701
EOG7KT649	11	hypothetical protein SINV_04761
EOG7KX2BR	11	hypothetical protein SINV_02972
EOG7M3SV4	11	PREDICTED: tripartite motif-containing protein 2-like isoform X4
EOG7M6P2M	11	Uncharacterized protein C12orf11
EOG7M9J9P	11	hypothetical protein SINV_05940
EOG7M9J9T	11	Zinc finger protein ubi-d4 A
EOG7MM51N	11	Kelch-like protein 10
EOG7MQ18Q	11	hypothetical protein G5I_00289
EOG7MSWGZ	11	Dedicator of cytokinesis protein 7
EOG7MSWHN	11	NK-tumor recognition protein
EOG7MSWHT	11	Glutaredoxin 3
EOG7N0N0C	11	BTB/POZ domain-containing protein KCTD9
EOG7N3H6T	11	hypothetical protein SINV_02153
EOG7N6CG1	11	Replication factor C subunit 1
EOG7N6CGK	11	PREDICTED: uncharacterized protein LOC103311807, partial
EOG7N97Q4	11	hypothetical protein SINV_00160
EOG7ND3Z5	11	Rab11 family-interacting protein 4
EOG7NKVDV	11	WD repeat-containing protein 85
EOG7NPQP2	11	Ras-related protein Rab-1A
EOG7NPQP5	11	39S ribosomal protein L13, mitochondrial
EOG7NPQPC	11	Vesicle-associated membrane protein 4
EOG7NSKWF	11	Nuclear pore complex protein Nup133
EOG7NSKX3	11	hypothetical protein SINV_13021
EOG7NSKXB	11	hypothetical protein SINV_15527
EOG7P0BCB	11	Condensin complex subunit 2
EOG7P0BCJ	11	RNA-binding protein 39
EOG7P0BCK	11	mitogen-activated protein kinase
EOG7P0BCP	11	hypothetical protein SINV_05439
EOG7P36M6	11	hypothetical protein SINV_01372
EOG7P36MK	11	hypothetical protein SINV_06982
EOG7P8Z33	11	hypothetical protein SINV_08300
EOG7P8Z38	11	hypothetical protein EAG_12875
EOG7P8Z3J	11	FAD-dependent oxidoreductase domain-containing protein 1
EOG7PGPJZ	11	hypothetical protein SINV_08930
EOG7PGPK7	11	Uncharacterized protein C16orf73-like protein
EOG7PKJSQ	11	Aladin
EOG7PKJSS	11	Zinc finger protein 318
EOG7PPF20	11	Gastrulation defective protein 1-like protein
EOG7PS98J	11	Ribosomal protein S6 kinase delta-1
EOG7Q01RQ	11	Putative ZDHHC-type palmitoyltransferase 2
EOG7Q2X09	11	hypothetical protein SINV_10618
EOG7Q2X0K	11	Transferrin
EOG7Q5S7B	11	hypothetical protein X777_06023
EOG7Q5S8C	11	Probable RNA-binding protein EIF1AD
EOG7Q8NGF	11	Carboxylesterase 3
EOG7QK860	11	NA
EOG7QK863	11	Methionyl-tRNA synthetase, cytoplasmic
EOG7QK86D	11	PREDICTED: proclotting enzyme
EOG7QP4F3	11	PREDICTED: uncharacterized protein LOC100869655
EOG7QS0P2	11	hypothetical protein SINV_02801
EOG7QVVX4	11	hypothetical protein EAG_09459
EOG7QZR4P	11	Histone acetyltransferase MYST4
EOG7QZR54	11	hypothetical protein SINV_06447
EOG7QZR5B	11	hypothetical protein SINV_11883
EOG7R2MD8	11	U6 snRNA-specific terminal uridylyltransferase 1
EOG7R2MDJ	11	HEAT repeat-containing protein 2
EOG7R5GMJ	11	Rho-associated protein kinase 2
EOG7R5GMT	11	Coiled-coil domain-containing protein AGAP005037
EOG7R5GN6	11	hypothetical protein EAG_12011
EOG7R5GNB	11	Smad nuclear-interacting protein 1
EOG7R8BVH	11	hypothetical protein SINV_14349
EOG7R8BVX	11	hypothetical protein SINV_10136
EOG7R8BW2	11	Transmembrane protease, serine 4
EOG7R8BWC	11	hypothetical protein SINV_08511
EOG7RC73T	11	hypothetical protein SINV_07369
EOG7RJZM2	11	PREDICTED: ras suppressor protein 1-like
EOG7RRQ2G	11	Nucleoporin GLE1
EOG7RVK9C	11	Solute carrier family 12 member 8
EOG7RVK9D	11	hypothetical protein SINV_11435
EOG7RVK9H	11	RNA polymerase I-specific transcription initiation factor RRN3
EOG7RVKBB	11	hypothetical protein EAG_08793
EOG7S5613	11	Probable ATP-dependent RNA helicase DDX12
EOG7S561Q	11	hypothetical protein SINV_06955
EOG7S827W	11	hypothetical protein SINV_04660
EOG7S828T	11	hypothetical protein SINV_13967
EOG7SBXGS	11	hypothetical protein SINV_04372
EOG7SBXGZ	11	IQ and AAA domain-containing protein ENSP00000340148
EOG7SJP03	11	Exonuclease GOR
EOG7SNJ6P	11	Protein ovo
EOG7SNJ6V	11	hypothetical protein SINV_13511
EOG7SNJ75	11	hypothetical protein SINV_04525
EOG7SRDFS	11	hypothetical protein SINV_02589
EOG7SV8PJ	11	UV radiation resistance-associated gene protein
EOG7SV8PM	11	hypothetical protein SINV_03318
EOG7SZ4X8	11	hypothetical protein G5I_14350
EOG7SZ4XJ	11	hypothetical protein SINV_13231
EOG7SZ4XQ	11	hypothetical protein SINV_11247
EOG7T4WDR	11	Putative chitinase 2
EOG7T4WDT	11	hypothetical protein SINV_05779
EOG7T7RNH	11	Equilibrative nucleoside transporter 1
EOG7T7RNW	11	Enhancer of split mgamma protein
EOG7TFH41	11	Signal-induced proliferation-associated 1-like protein 1
EOG7TFH42	11	hypothetical protein SINV_13757
EOG7TFH48	11	Receptor-type tyrosine-protein phosphatase kappa, partial
EOG7TFH4H	11	Lissencephaly-1-like protein
EOG7TFH4R	11	hypothetical protein SINV_14883
EOG7TN7MH	11	hypothetical protein SINV_08973
EOG7TR3V2	11	hypothetical protein SINV_00583
EOG7TV034	11	hypothetical protein SINV_09648
EOG7TV03K	11	Diacylglycerol O-acyltransferase 1
EOG7TXVB0	11	Sorting nexin-27
EOG7TXVB9	11	hypothetical protein SINV_05727
EOG7V1QJK	11	hypothetical protein SINV_80458
EOG7V1QJR	11	NAD-dependent deacetylase sirtuin-1
EOG7V1QJS	11	Harmonin
EOG7V4KT1	11	hypothetical protein SINV_11151
EOG7V7G1S	11	hypothetical protein SINV_02611
EOG7V7G23	11	hypothetical protein SINV_11400
EOG7VBB95	11	RNA-binding protein 42
EOG7VF6H7	11	Putative chitinase 3
EOG7VJ2RB	11	Dipeptidyl peptidase 4
EOG7VJ2RS	11	Serine/threonine-protein phosphatase PP1-beta catalytic subunit
EOG7VJ2RZ	11	Solute carrier family 41 member 1
EOG7VMZ0Q	11	Serine/threonine protein kinase NLK
EOG7VTPG4	11	RNA polymerase-associated protein CTR9-like protein
EOG7VXJQR	11	hypothetical protein SINV_03356
EOG7W1DZF	11	Calcium release-activated calcium channel protein 1
EOG7W4962	11	GPI inositol-deacylase
EOG7WB1NR	11	hypothetical protein SINV_07751
EOG7WB1PJ	11	hypothetical protein EAG_15272
EOG7WDWX1	11	Cell division cycle protein 20-like protein
EOG7WDWXD	11	hypothetical protein SINV_06869
EOG7WDWXG	11	hypothetical protein EAG_13076
EOG7WHS58	11	Putative deoxyribose-phosphate aldolase
EOG7WMNCM	11	hypothetical protein SINV_08171
EOG7WMNCP	11	Uncharacterized protein KIAA0562
EOG7WMNCT	11	Alpha-1,3-mannosyl-glycoprotein 4-beta-N-acetylglucosaminyltransferase B
EOG7WMND8	11	15-hydroxyprostaglandin dehydrogenase
EOG7WQHMQ	11	UPF0557 protein C10orf119-like protein
EOG7WQHN6	11	Uncharacterized protein DKFZP564O0523-like protein
EOG7WTCVH	11	Zinc finger protein 778
EOG7WX83S	11	hypothetical protein SINV_06087
EOG7WX84D	11	hypothetical protein SINV_02135
EOG7X40K8	11	hypothetical protein SINV_05505
EOG7X40M8	11	hypothetical protein SINV_04473
EOG7X6VTV	11	Glucosamine-6-phosphate isomerase
EOG7XDM91	11	Alpha-N-acetylglucosaminidase
EOG7XDM9C	11	Translation initiation factor eIF-2B subunit gamma
EOG7XDM9G	11	hypothetical protein SINV_05770
EOG7XDM9P	11	hypothetical protein SINV_14117
EOG7XDM9R	11	hypothetical protein SINV_15326
EOG7XHGJP	11	Proteasome subunit alpha type-1
EOG7XMBRS	11	hypothetical protein SINV_11004
EOG7XMBSC	11	Pancreatic triacylglycerol lipase
EOG7XMBSP	11	Outer dense fiber protein 3
EOG7XQ70W	11	GC-rich sequence DNA-binding factor-like protein
EOG7XT381	11	Tubulin polyglutamylase TTLL4
EOG7XT38C	11	hypothetical protein G5I_09786
EOG7XWZGJ	11	Acylphosphatase-2
EOG7Z0TRK	11	Baculoviral IAP repeat-containing protein 5
EOG7Z3PZW	11	hypothetical protein SINV_09925
EOG7Z6K6N	11	Vacuolar protein sorting-associated protein 45
EOG7Z9FF9	11	Nuclear pore complex protein Nup107
EOG7Z9FFM	11	Sorting nexin-12
EOG7Z9FFQ	11	PREDICTED: TAR DNA-binding protein 43-like isoform X3
EOG7Z9FG3	11	Inhibitor of growth protein 4
EOG7Z9FGF	11	Phosphatidylinositol 3-kinase regulatory subunit alpha
EOG7ZD9Q0	11	E3 ubiquitin-protein ligase RING2
EOG7ZM25C	11	hypothetical protein SINV_14155
EOG7ZM264	11	hypothetical protein TcasGA2_TC030635
EOG7ZSSNB	11	FERM domain-containing protein 8
EOG7ZWNW4	11	Nuclear RNA export factor 1
EOG703DB0	12	PREDICTED: hypothetical protein LOC408906 isoform 1
EOG7068K8	12	Sorting nexin-33
EOG7094T9	12	hypothetical protein SINV_04750
EOG7094V3	12	hypothetical protein SINV_06628
EOG70D12Q	12	hypothetical protein SINV_00559
EOG70GW8M	12	Inositol 1,4,5-trisphosphate receptor
EOG70GW8Z	12	Guanine nucleotide exchange factor for Rab3A
EOG70GW90	12	3-chlorobenzoate-3,4-dioxygenase oxygenase subunit
EOG70PMSF	12	Kv channel-interacting protein 2
EOG70SH1F	12	hypothetical protein EAG_12242
EOG70WC7M	12	Phosphatidylcholine:ceramide cholinephosphotransferase 1
EOG70WC7T	12	hypothetical protein SINV_12250
EOG7107GD	12	Tectonin beta-propeller repeat-containing protein
EOG7107H0	12	D-beta-hydroxybutyrate dehydrogenase, mitochondrial
EOG7133QG	12	hypothetical protein SINV_09772
EOG715ZZ7	12	NA
EOG715ZZR	12	DNA replication licensing factor MCM8
EOG718V6Q	12	hypothetical protein SINV_10888
EOG71CQFH	12	hypothetical protein SINV_11131
EOG71CQFQ	12	hypothetical protein SINV_07657
EOG71CQFW	12	Interferon-related developmental regulator 1
EOG71GKPN	12	hypothetical protein G5I_03417
EOG71GKPV	12	hypothetical protein SINV_13042
EOG71KFX7	12	ATP-binding cassette sub-family D member 1
EOG71KFXV	12	DnaJ-like protein subfamily C member 8
EOG71PB58	12	hypothetical protein SINV_02559
EOG71S6D7	12	NA
EOG71W2MQ	12	PREDICTED: sodium channel protein para-like
EOG722T4H	12	Translationally-controlled tumor protein-like protein
EOG725PBN	12	Anaphase-promoting complex subunit 2
EOG725PC8	12	hypothetical protein EAG_07148
EOG725PCG	12	hypothetical protein SINV_08671
EOG72CDTC	12	Alpha-actinin, sarcomeric
EOG72G92G	12	Glutamate receptor, ionotropic kainate 2
EOG72G931	12	Odorant receptor 22b
EOG72G937	12	Heat shock protein beta-1
EOG72VS1J	12	UPF0183 protein CG7083
EOG72ZN88	12	hypothetical protein D910_01979
EOG72ZN8X	12	Protein G12
EOG72ZN91	12	hypothetical protein SINV_04716
EOG732HHC	12	Putative glutamyl-tRNA(Gln) amidotransferase subunit B, mitochondrial
EOG7387ZQ	12	hypothetical protein SINV_06862
EOG73880D	12	hypothetical protein SINV_04663
EOG73G0G9	12	Malate dehydrogenase
EOG73JVPR	12	Glucose-6-phosphate isomerase
EOG73NQZM	12	hypothetical protein EAG_06943
EOG73VGF9	12	hypothetical protein SINV_05252
EOG7426WQ	12	E3 ubiquitin-protein ligase MYLIP
EOG747ZC1	12	E3 ubiquitin-protein ligase UBR5
EOG747ZC8	12	Translocation protein SEC63-like protein
EOG747ZCD	12	hypothetical protein SINV_08812
EOG747ZCM	12	Galactosylgalactosylxylosylprotein 3-beta-glucuronosyltransferase P
EOG747ZD1	12	NA
EOG74BTM7	12	Spermatogenesis-associated protein 20
EOG74FPTZ	12	Pancreatic lipase-related protein 1
EOG74JK32	12	hypothetical protein SINV_05048
EOG74JK3G	12	hypothetical protein SINV_03656
EOG74JK3J	12	hypothetical protein SINV_01329
EOG74NFB8	12	hypothetical protein SINV_04417
EOG74R9JR	12	Melanotransferrin
EOG74R9KC	12	hypothetical protein EAG_11749
EOG74R9KJ	12	Protein sidekick-1
EOG74V5SP	12	LIM domain and actin-binding protein 1
EOG74Z21K	12	PREDICTED: phosphatidylinositol 4-kinase alpha-like isoform 1
EOG751X98	12	Neuroblastoma suppressor of tumorigenicity 1
EOG751X9D	12	Cdc42-like protein
EOG754SHR	12	Putative inorganic phosphate cotransporter
EOG757NRD	12	hypothetical protein SINV_04419
EOG75BJ0F	12	Glycogenin-1
EOG75FD7Z	12	hypothetical protein SINV_01302
EOG75FD87	12	hypothetical protein SINV_11793
EOG75N4R4	12	hypothetical protein G5I_07021
EOG75R0ZK	12	hypothetical protein SINV_12515
EOG75TW60	12	4-hydroxybutyrate coenzyme A transferase
EOG75XRF9	12	Luciferin 4-monooxygenase
EOG761MP9	12	Major facilitator superfamily domain-containing protein 6
EOG767C55	12	hypothetical protein SINV_03668
EOG767C5B	12	Protein kinase DC2
EOG767C5R	12	NA
EOG76MV3Q	12	Zinc finger CCCH domain-containing protein 3
EOG76MV43	12	Inositol oxygenase
EOG76MV4F	12	hypothetical protein SINV_11802
EOG76QQC4	12	hypothetical protein G5I_12811
EOG76TKKN	12	FGFR1 oncogene partner 2-like protein
EOG76TKKV	12	PREDICTED: zinc finger MYM-type protein 1-like
[truncated: 3,993 more rows]
